# Supplementary material for: COVID-19 vaccine hesitancy among adults in Liberia, April–May 2021
Source: PLoS One. 2024 Apr 17;19(4):e0297089. doi: 10.1371/journal.pone.0297089 (PMC11023583; doi:10.1371/journal.pone.0297089)
Supplement: S2 File — (XLSX) [file pone.0297089.s002.xlsx]

## Sheet: VARS_cleaned_data
i. Have you obtained informed consent?	ii. Is interviewee wearing a mask?	iii. Is interviewee mask covering the nose and mouth?	v. Date of interview	vii. Type of Respondent	1. County	2. Montserrado Health Districts	4. Are you a member of the community?	5. Are you a Health Worker?	8. Age (as at last birthday)	9. Sex	11. Highest level of education completed	12. Marital status	13. Employment status	15. Is there anything you are doing to prevent COVID-19 infection?	15b. No (If No, why not? ___________________________________________ and skip to Q17)	16. If yes, which preventive measure do you practice? (Tick all that apply)	16. If yes, which preventive measure do you practice? (Tick all that apply)/a. By receiving Coronavirus vaccine	16. If yes, which preventive measure do you practice? (Tick all that apply)/b. Regular hand washing with soap	16. If yes, which preventive measure do you practice? (Tick all that apply)/c. Frequently using water or alcohol rub	16. If yes, which preventive measure do you practice? (Tick all that apply)/d. Avoid touching of eyes, nose, and mouth	16. If yes, which preventive measure do you practice? (Tick all that apply)/e. Putting on face and nose mask	16. If yes, which preventive measure do you practice? (Tick all that apply)/f. Avoid being in a crowded public place	16. If yes, which preventive measure do you practice? (Tick all that apply)/g. Maintaining social distance	16. If yes, which preventive measure do you practice? (Tick all that apply)/h. Avoid handshake	16. If yes, which preventive measure do you practice? (Tick all that apply)/i. Don’t Know	16. If yes, which preventive measure do you practice? (Tick all that apply)/j. Others	Others (specify)	17. How well do you feel that you are practicing the COVID-19 preventive measure of regular handwashing or sanitizing your hands?	18. How well do you feel that you are practicing the COVID-19 preventive measure of social distancing?	19. How well do you feel that you are practicing the COVID-19 preventive measure of wearing of nose masks?	20. How strongly do you feel protected from getting infected with COVID-19 based on your actions?	21. Have you ever been tested for Coronavirus?	22. Have you ever tested positive for Coronavirus?	23. Do you know someone personally who has had COVID-19 infection?	24. If yes, who?	24. If yes, who?/a. Family member	24. If yes, who?/b. Friend	24. If yes, who?/c. Someone in my community	24. If yes, who?/d. Someone in my church/mosque	24. If yes, who?/e. Work colleague	24. If yes, who?/f. Other	25. Do you know someone personally who has had the COVID-19 vaccine?	26. If Yes, who?	26. If Yes, who?/Family member	26. If Yes, who?/Friend	26. If Yes, who?/Someone in my community	26. If Yes, who?/Someone in my church/mosque	26. If Yes, who?/Work colleague	26. If Yes, who?/Other
Yes	No		2021-04-28	Household	Montserrado	Central Monrovia	Yes	No	38	Female	Junior High School	Single	Self-employed	Yes		b. Regular hand washing with soap	No	Yes	No	No	No	No	No	No	No	No		Sometimes	Sometimes	Sometimes	Neutral	Refused to respond		No								Yes	Family member	Yes	No	No	No	No	No
Yes	No		2021-04-28	On Street	Montserrado	St. Paul River	No	No	30	Male	Senior High School	Single	Self-employed	Yes		b. Regular hand washing with soap e. Putting on face and nose mask	No	Yes	No	No	Yes	No	No	No	No	No		All the time	Never	Sometimes	Very well	No		No								No
Yes	Yes	Yes	2021-04-27	Health facility	Montserrado	Somalia Drive	No	Yes	46	Female	Diploma/Associates/Technician	Married	Employed	Yes		a. By receiving Coronavirus vaccine b. Regular hand washing with soap c. Frequently using water or alcohol rub d. Avoid touching of eyes, nose, and mouth e. Putting on face and nose mask f. Avoid being in a crowded public place g. Maintaining social distance h. Avoid handshake	Yes	Yes	Yes	Yes	Yes	Yes	Yes	Yes	No	No		All the time	Sometimes	All the time	Very well	No		No								No
Yes	Yes	Yes	2021-04-28	Health facility	Montserrado	Somalia Drive	No	Yes	60	Male	Diploma/Associates/Technician	Married	Employed	Yes		b. Regular hand washing with soap c. Frequently using water or alcohol rub d. Avoid touching of eyes, nose, and mouth e. Putting on face and nose mask f. Avoid being in a crowded public place g. Maintaining social distance h. Avoid handshake	No	Yes	Yes	Yes	Yes	Yes	Yes	Yes	No	No		All the time	Sometimes	All the time	Very well	No		No								No
Yes	Yes	Yes	2021-04-28	Health facility	Montserrado	Somalia Drive	No	Yes	33	Male	Diploma/Associates/Technician	Married	Employed	Yes		b. Regular hand washing with soap c. Frequently using water or alcohol rub d. Avoid touching of eyes, nose, and mouth e. Putting on face and nose mask f. Avoid being in a crowded public place g. Maintaining social distance h. Avoid handshake	No	Yes	Yes	Yes	Yes	Yes	Yes	Yes	No	No		All the time	All the time	All the time	Very well	No		No								No
Yes	No		2021-04-28	Household	Montserrado	Central Monrovia	Yes	No	29	Female	Bachelor’s degree	Single	Employed	Yes		b. Regular hand washing with soap c. Frequently using water or alcohol rub d. Avoid touching of eyes, nose, and mouth e. Putting on face and nose mask f. Avoid being in a crowded public place g. Maintaining social distance	No	Yes	Yes	Yes	Yes	Yes	Yes	No	No	No		All the time	All the time	All the time	Very well	No		No								No
Yes	Yes	Yes	2021-04-27	Health facility	Montserrado	Central Monrovia	Yes	Yes	38	Female	Bachelor’s degree	Married	Employed	Yes		b. Regular hand washing with soap c. Frequently using water or alcohol rub e. Putting on face and nose mask h. Avoid handshake	No	Yes	Yes	No	Yes	No	No	Yes	No	No		Sometimes	Sometimes	Sometimes	Somewhat well	No		Yes	b. Friend e. Work colleague	No	Yes	No	No	Yes		Yes	Friend Work colleague	No	Yes	No	No	Yes	No
Yes	Yes	Yes	2021-04-27	Health facility	Montserrado	Central Monrovia	No	Yes	43	Female	Diploma/Associates/Technician	Married	Employed	Yes		a. By receiving Coronavirus vaccine b. Regular hand washing with soap c. Frequently using water or alcohol rub d. Avoid touching of eyes, nose, and mouth e. Putting on face and nose mask f. Avoid being in a crowded public place g. Maintaining social distance h. Avoid handshake	Yes	Yes	Yes	Yes	Yes	Yes	Yes	Yes	No	No		All the time	All the time	All the time	Very well	No		No								Yes	Work colleague Friend	No	Yes	No	No	Yes	No
Yes	Yes	Yes	2021-04-27	Health facility	Montserrado	Central Monrovia	No	Yes	32	Male	Bachelor’s degree	Co-habiting	Employed	Yes		a. By receiving Coronavirus vaccine b. Regular hand washing with soap c. Frequently using water or alcohol rub d. Avoid touching of eyes, nose, and mouth e. Putting on face and nose mask f. Avoid being in a crowded public place g. Maintaining social distance h. Avoid handshake	Yes	Yes	Yes	Yes	Yes	Yes	Yes	Yes	No	No		All the time	All the time	All the time	Very well	No		No								Yes	Work colleague	No	No	No	No	Yes	No
Yes	Yes	Yes	2021-04-27	On Street	Montserrado	Central Monrovia	No	No	60	Male	Senior High School	Married	Employed	Yes		a. By receiving Coronavirus vaccine b. Regular hand washing with soap c. Frequently using water or alcohol rub d. Avoid touching of eyes, nose, and mouth e. Putting on face and nose mask f. Avoid being in a crowded public place g. Maintaining social distance	Yes	Yes	Yes	Yes	Yes	Yes	Yes	No	No	No		All the time	All the time	All the time	Very well	No		Yes	e. Work colleague	No	No	No	No	Yes		Yes	Friend Work colleague	No	Yes	No	No	Yes	No
Yes	No		2021-04-27	Health facility	Montserrado	Careysburg	Yes	Yes	30	Female	Bachelor’s degree	Single	Employed	Yes		c. Frequently using water or alcohol rub f. Avoid being in a crowded public place b. Regular hand washing with soap	No	Yes	Yes	No	No	Yes	No	No	No	No		All the time	All the time	All the time	Very well	No		No								No
Yes	No		2021-04-27	Health facility	Montserrado	Careysburg	Yes	Yes	37	Female	Bachelor’s degree	Single	Employed	Yes		f. Avoid being in a crowded public place d. Avoid touching of eyes, nose, and mouth c. Frequently using water or alcohol rub b. Regular hand washing with soap	No	Yes	Yes	Yes	No	Yes	No	No	No	No		Sometimes	Sometimes	Sometimes	Somewhat well	No		Yes	a. Family member	Yes	No	No	No	No		No
No	No		2021-04-27	Health facility	Montserrado	Careysburg	Yes	Yes	42	Male	Diploma/Associates/Technician	Married	Employed	Yes		c. Frequently using water or alcohol rub d. Avoid touching of eyes, nose, and mouth e. Putting on face and nose mask g. Maintaining social distance	No	No	Yes	Yes	Yes	No	Yes	No	No	No		Sometimes	Sometimes	Sometimes	Somewhat well	No		No								No
Yes	No		2021-04-27	Health facility	Montserrado	Careysburg	No	Yes	41	Female	Bachelor’s degree	Married	Employed	Yes		b. Regular hand washing with soap e. Putting on face and nose mask	No	Yes	No	No	Yes	No	No	No	No	No		All the time	Sometimes	Sometimes	Very well	No		No								No
Yes	Yes	Yes	2021-04-27	On Street	Montserrado	Central Monrovia	No	No	44	Male	Bachelor’s degree	Married	Self-employed	Yes		a. By receiving Coronavirus vaccine b. Regular hand washing with soap c. Frequently using water or alcohol rub d. Avoid touching of eyes, nose, and mouth e. Putting on face and nose mask f. Avoid being in a crowded public place g. Maintaining social distance	Yes	Yes	Yes	Yes	Yes	Yes	Yes	No	No	No		All the time	All the time	Sometimes	Very well	No		Yes	b. Friend	No	Yes	No	No	No		No
Yes	Yes	Yes	2021-04-27	On Street	Montserrado	Central Monrovia	No	No	53	Female	No formal education	Widow/Widower	Self-employed	Yes		b. Regular hand washing with soap c. Frequently using water or alcohol rub d. Avoid touching of eyes, nose, and mouth e. Putting on face and nose mask f. Avoid being in a crowded public place g. Maintaining social distance	No	Yes	Yes	Yes	Yes	Yes	Yes	No	No	No		All the time	Sometimes	Sometimes	Neutral	No		No								No
Yes	No		2021-04-27	Household	Montserrado	Bushrod	Yes	No	24	Female	Senior High School	Single	Self-employed	Yes		c. Frequently using water or alcohol rub e. Putting on face and nose mask	No	No	Yes	No	Yes	No	No	No	No	No		Sometimes	Sometimes	Sometimes	Not well	No		No								No
Yes	Yes	Yes	2021-04-27	Health facility	Montserrado	Careysburg	Yes	Yes	47	Male	Diploma/Associates/Technician	Married	Employed	Yes		f. Avoid being in a crowded public place b. Regular hand washing with soap c. Frequently using water or alcohol rub e. Putting on face and nose mask	No	Yes	Yes	No	Yes	Yes	No	No	No	No		All the time	All the time	All the time	Very well	No		No								No
Yes	Yes	Yes	2021-04-27	Health facility	Montserrado	Bushrod	No	Yes	30	Female	Bachelor’s degree	Co-habiting	Employed	Yes		b. Regular hand washing with soap e. Putting on face and nose mask	No	Yes	No	No	Yes	No	No	No	No	No		All the time	All the time	All the time	Not well	No		No								No
Yes	Yes	Yes	2021-04-27	Health facility	Montserrado	Bushrod	No	Yes	35	Female	Diploma/Associates/Technician	Single	Employed	Yes		b. Regular hand washing with soap d. Avoid touching of eyes, nose, and mouth	No	Yes	No	Yes	No	No	No	No	No	No		All the time	All the time	All the time	Very well	No		No								No
Yes	No		2021-04-27	On Street	Montserrado	Bushrod	Yes	No	24	Male	Senior High School	Single	Self-employed	Yes		b. Regular hand washing with soap	No	Yes	No	No	No	No	No	No	No	No		All the time	Sometimes	Sometimes	Very well	No		No								No
Yes	No		2021-04-27	On Street	Montserrado	Bushrod	No	No	31	Female	Senior High School	Married	Self-employed	Yes		b. Regular hand washing with soap e. Putting on face and nose mask	No	Yes	No	No	Yes	No	No	No	No	No		All the time	Sometimes	Sometimes	Very well	No		No								No
Yes	No		2021-04-27	On Street	Montserrado	Bushrod	No	Yes	36	Female	Diploma/Associates/Technician	Single	Self-employed	Yes		b. Regular hand washing with soap e. Putting on face and nose mask	No	Yes	No	No	Yes	No	No	No	No	No		Sometimes	Sometimes	All the time	Somewhat well	No		No								No
Yes	No		2021-04-27	On Street	Montserrado	Bushrod	No	No	29	Male	Senior High School	Single	Self-employed	Yes		b. Regular hand washing with soap	No	Yes	No	No	No	No	No	No	No	No		Sometimes	Never	Sometimes	Very well	No		No								No
Yes	No		2021-04-27	Household	Montserrado	St. Paul River	Yes	No	22	Female	Junior High School	Single	Student	Yes		b. Regular hand washing with soap f. Avoid being in a crowded public place e. Putting on face and nose mask	No	Yes	No	No	Yes	Yes	No	No	No	No		Sometimes	Sometimes	Sometimes	Very well	No		No								No
Yes	No		2021-04-27	Household	Montserrado	St. Paul River	Yes	No	50	Female	No formal education	Single	Unemployed	No	God is with me													Never	Never	Never	Neutral	No		No								No
			2021-04-27	On Street	Montserrado	Central Monrovia	No	No	53	Female	Senior High School	Single	Employed	Yes		a. By receiving Coronavirus vaccine b. Regular hand washing with soap c. Frequently using water or alcohol rub d. Avoid touching of eyes, nose, and mouth e. Putting on face and nose mask f. Avoid being in a crowded public place g. Maintaining social distance	Yes	Yes	Yes	Yes	Yes	Yes	Yes	No	No	No		All the time	All the time	All the time	Very well	No		No								Yes	Work colleague	No	No	No	No	Yes	No
Yes	Yes	Yes	2021-04-27	On Street	Montserrado	Central Monrovia	No	No	55	Male	Senior High School	Married	Employed	Yes		a. By receiving Coronavirus vaccine b. Regular hand washing with soap c. Frequently using water or alcohol rub d. Avoid touching of eyes, nose, and mouth e. Putting on face and nose mask f. Avoid being in a crowded public place g. Maintaining social distance	Yes	Yes	Yes	Yes	Yes	Yes	Yes	No	No	No		All the time	All the time	All the time	Very well	Yes	No	No								Yes	Friend Work colleague	No	Yes	No	No	Yes	No
Yes	No		2021-04-27	Household	Montserrado	Bushrod	Yes	No	19	Female	Senior High School	Single	Student	No	I have short breath													Sometimes	Never	Sometimes	Not well	No		No								No
Yes	No		2021-04-27	Household	Montserrado	Bushrod	Yes	No	46	Female	Junior High School	Married	Self-employed	Yes		b. Regular hand washing with soap e. Putting on face and nose mask	No	Yes	No	No	Yes	No	No	No	No	No		Sometimes	Sometimes	Sometimes	Not well	No		No								No
Yes			2021-04-27	Household	Montserrado	Bushrod	Yes	No	22	Male	Senior High School	Single	Student	I don’t know														Sometimes	Sometimes	Sometimes	Very well	No		No								No
Yes	No		2021-04-27	Household	Montserrado	St. Paul River	Yes	No	62	Female	No formal education	Separated	Self-employed	Yes		e. Putting on face and nose mask b. Regular hand washing with soap	No	Yes	No	No	Yes	No	No	No	No	No		All the time	Never	Sometimes	Very well	Yes	No	No								No
Yes	No		2021-04-27	Household	Montserrado	St. Paul River	Yes	No	53	Male	Primary school	Single	Learning a trade	No	Because I'm depending on God													Never	Never	Never	Very well	No		No								No
Yes	No		2021-04-27	Household	Montserrado	St. Paul River	Yes	No	33	Male	Senior High School	Married	Unemployed	Yes		b. Regular hand washing with soap e. Putting on face and nose mask	No	Yes	No	No	Yes	No	No	No	No	No		Sometimes	Sometimes	Sometimes	Very well	Yes	No	No								No
Yes	No		2021-04-27	Household	Montserrado	St. Paul River	Yes	No	63	Male	Diploma/Associates/Technician	Married	Unemployed	Yes		b. Regular hand washing with soap e. Putting on face and nose mask	No	Yes	No	No	Yes	No	No	No	No	No		Sometimes	Sometimes	Sometimes	Very well	No		No								No
Yes	No		2021-04-27	Household	Montserrado	St. Paul River	Yes	No	18	Female	Senior High School	Single	Unemployed	Yes		b. Regular hand washing with soap e. Putting on face and nose mask	No	Yes	No	No	Yes	No	No	No	No	No		Sometimes	Sometimes	Sometimes	Very well	No		No								No
Yes	No		2021-04-27	Household	Montserrado	St. Paul River	Yes	No	50	Female	No formal education	Single	Unemployed	No	God is with me													Never	Never	Never	Neutral	No		No								No
Yes	No		2021-04-27	Household	Montserrado	St. Paul River	Yes	No	32	Female	Senior High School	Single	Unemployed	Yes		b. Regular hand washing with soap e. Putting on face and nose mask	No	Yes	No	No	Yes	No	No	No	No	No		Sometimes	Sometimes	Sometimes	Very well	No		No								No
Yes	No		2021-04-27	Household	Montserrado	St. Paul River	Yes	No	58	Female	Senior High School	Single	Unemployed	Yes		b. Regular hand washing with soap c. Frequently using water or alcohol rub e. Putting on face and nose mask f. Avoid being in a crowded public place g. Maintaining social distance	No	Yes	Yes	No	Yes	Yes	Yes	No	No	No		All the time	All the time	All the time	Very well	No		No								No
Yes	Yes	Yes	2021-04-27	On Street	Montserrado	Somalia Drive	No	No	38	Male	Senior High School	Single	Employed	Yes		g. Maintaining social distance b. Regular hand washing with soap c. Frequently using water or alcohol rub j. Others	No	Yes	Yes	No	No	No	Yes	No	No	Yes	Alert the health team by calling 4455 for people in his community that show covid-19	All the time	Sometimes	All the time	Very well	Yes	No	No								No
Yes	Yes	Yes	2021-04-27	On Street	Montserrado	Somalia Drive	Yes	No	46	Male	Bachelor’s degree	Married	Employed	Yes		b. Regular hand washing with soap e. Putting on face and nose mask h. Avoid handshake	No	Yes	No	No	Yes	No	No	Yes	No	No		All the time	All the time	All the time	Very well	No		No								Yes	Friend	No	Yes	No	No	No	No
Yes	No		2021-04-27	On Street	Montserrado	Somalia Drive	No	No	36	Male	Senior High School	Single	Employed	Yes		b. Regular hand washing with soap e. Putting on face and nose mask	No	Yes	No	No	Yes	No	No	No	No	No		All the time	Never	Sometimes	Somewhat well	No		No								No
Yes	No		2021-04-27	On Street	Montserrado	Somalia Drive	No	No	34	Male	College	Married	Employed	Yes		e. Putting on face and nose mask b. Regular hand washing with soap	No	Yes	No	No	Yes	No	No	No	No	No		Sometimes	Sometimes	Sometimes	Somewhat well	No		Yes	a. Family member	Yes	No	No	No	No		Yes	Family member	Yes	No	No	No	No	No
Yes	No		2021-04-27	On Street	Montserrado	Somalia Drive	No	No	20	Female	Senior High School	Co-habiting	Student	Yes		b. Regular hand washing with soap e. Putting on face and nose mask j. Others	No	Yes	No	No	Yes	No	No	No	No	Yes	When sick I don't go among my friends	All the time	Sometimes	Sometimes	Very well	No		No								No
Yes	No		2021-04-27	On Street	Montserrado	Somalia Drive	Yes	No	58	Male	Master’s degree	Married	Self-employed	Yes		c. Frequently using water or alcohol rub b. Regular hand washing with soap g. Maintaining social distance e. Putting on face and nose mask	No	Yes	Yes	No	Yes	No	Yes	No	No	No		All the time		All the time	Very well	No		No								No
Yes	No		2021-04-27	On Street	Montserrado	Somalia Drive	No	No	28	Female	Bachelor’s degree	Separated	Employed	Yes		b. Regular hand washing with soap e. Putting on face and nose mask c. Frequently using water or alcohol rub	No	Yes	Yes	No	Yes	No	No	No	No	No		All the time	Sometimes	All the time	Very well	Yes	No	Yes	b. Friend	No	Yes	No	No	No		Yes	Family member	Yes	No	No	No	No	No
Yes	No		2021-04-27	On Street	Montserrado	Somalia Drive	No	No	29	Female	Senior High School	Married	Employed	Yes		b. Regular hand washing with soap e. Putting on face and nose mask f. Avoid being in a crowded public place	No	Yes	No	No	Yes	Yes	No	No	No	No		All the time	Sometimes	Sometimes	Very well	No		No								No
Yes	No		2021-04-27	On Street	Montserrado	Somalia Drive	No	No	40	Male	Senior High School	Single	Unemployed	Yes		c. Frequently using water or alcohol rub b. Regular hand washing with soap	No	Yes	Yes	No	No	No	No	No	No	No		Sometimes	Never	All the time	Very well	No		No								No
Yes	Yes	Yes	2021-04-27	Health facility	Montserrado	St. Paul River	No	Yes	38	Female	Diploma/Associates/Technician	Co-habiting	Employed	Yes		b. Regular hand washing with soap e. Putting on face and nose mask g. Maintaining social distance h. Avoid handshake	No	Yes	No	No	Yes	No	Yes	Yes	No	No		Sometimes	Sometimes	Sometimes	Very well	No		No								Yes	Work colleague	No	No	No	No	Yes	No
Yes	Yes	Yes	2021-04-27	Health facility	Montserrado	St. Paul River	Yes	Yes	39	Female	Bachelor’s degree	Married	Employed	Yes		g. Maintaining social distance b. Regular hand washing with soap e. Putting on face and nose mask	No	Yes	No	No	Yes	No	Yes	No	No	No		Sometimes	All the time	All the time	Very well	Yes	No	Yes	e. Work colleague	No	No	No	No	Yes		No
Yes	Yes	Yes	2021-04-27	Health facility	Montserrado	St. Paul River	No	Yes	45	Female	Diploma/Associates/Technician	Single	Unemployed	Yes		g. Maintaining social distance e. Putting on face and nose mask b. Regular hand washing with soap h. Avoid handshake	No	Yes	No	No	Yes	No	Yes	Yes	No	No		All the time	All the time	Sometimes	Somewhat well	No		No								No
Yes	Yes	Yes	2021-04-27	Health facility	Montserrado	St. Paul River	Yes	Yes	35	Female	Bachelor’s degree	Single	Employed	Yes		h. Avoid handshake g. Maintaining social distance f. Avoid being in a crowded public place b. Regular hand washing with soap	No	Yes	No	No	No	Yes	Yes	Yes	No	No		Sometimes	All the time	All the time	Very well	No		No								Yes	Family member	Yes	No	No	No	No	No
Yes	No		2021-04-27	Household	Montserrado	St. Paul River	Yes	No	66	Male	Junior High School	Married	Self-employed	Yes		b. Regular hand washing with soap c. Frequently using water or alcohol rub e. Putting on face and nose mask d. Avoid touching of eyes, nose, and mouth	No	Yes	Yes	Yes	Yes	No	No	No	No	No		All the time	All the time	All the time	Somewhat well	No		No								No
Yes	No		2021-04-27	Household	Montserrado	St. Paul River	Yes	No	54	Male	Bachelor’s degree	Married	Self-employed	Yes		b. Regular hand washing with soap c. Frequently using water or alcohol rub e. Putting on face and nose mask g. Maintaining social distance j. Others	No	Yes	Yes	No	Yes	No	Yes	No	No	Yes	Country herbs, like ginger , garlic Country spices etc .	All the time	All the time	All the time	Somewhat well	No		No								No
Yes	No		2021-04-27	Household	Montserrado	St. Paul River	Yes	No	19	Male	Diploma/Associates/Technician	Single	Unemployed	Yes		b. Regular hand washing with soap g. Maintaining social distance c. Frequently using water or alcohol rub f. Avoid being in a crowded public place e. Putting on face and nose mask	No	Yes	Yes	No	Yes	Yes	Yes	No	No	No		All the time	All the time	All the time	Somewhat well	No		No								No
Yes	No		2021-04-27	Household	Montserrado	St. Paul River	Yes	No	21	Female	Bachelor’s degree	Single	Unemployed	Yes		b. Regular hand washing with soap c. Frequently using water or alcohol rub d. Avoid touching of eyes, nose, and mouth e. Putting on face and nose mask f. Avoid being in a crowded public place g. Maintaining social distance h. Avoid handshake	No	Yes	Yes	Yes	Yes	Yes	Yes	Yes	No	No		All the time	All the time	All the time	Very well	No		No								No
Yes	No		2021-04-27	Household	Montserrado	St. Paul River	Yes	No	38	Female	Diploma/Associates/Technician	Single	Unemployed	Yes		b. Regular hand washing with soap c. Frequently using water or alcohol rub d. Avoid touching of eyes, nose, and mouth e. Putting on face and nose mask	No	Yes	Yes	Yes	Yes	No	No	No	No	No		Sometimes	Sometimes	Sometimes	Not well	No		No								No
Yes	No		2021-04-27	Household	Montserrado	St. Paul River	Yes	No	31	Male	Senior High School	Single	Unemployed	Yes		b. Regular hand washing with soap c. Frequently using water or alcohol rub d. Avoid touching of eyes, nose, and mouth e. Putting on face and nose mask h. Avoid handshake	No	Yes	Yes	Yes	Yes	No	No	Yes	No	No		All the time	Sometimes	All the time	Somewhat well	No		No								Yes	Friend	No	Yes	No	No	No	No
Yes	No		2021-04-27	Household	Montserrado	St. Paul River	Yes	No	41	Female	Senior High School	Single	Self-employed	Yes		e. Putting on face and nose mask b. Regular hand washing with soap	No	Yes	No	No	Yes	No	No	No	No	No		Sometimes	Never	Sometimes	Somewhat well	No		No								No
Yes	No		2021-04-27	Household	Montserrado	St. Paul River	Yes	No	24	Female	Senior High School	Single	Unemployed	No	Because I don't believe that covid 19 is Liberia													Never	Never	Never	Not at all	No		No								No
Yes	No		2021-04-27	Household	Montserrado	St. Paul River	Yes	No	67	Female	No formal education	Married	Self-employed	Yes		c. Frequently using water or alcohol rub b. Regular hand washing with soap e. Putting on face and nose mask	No	Yes	Yes	No	Yes	No	No	No	No	No		Sometimes	Sometimes	Sometimes	Neutral	No		No								No
Yes	No		2021-04-27	Household	Montserrado	St. Paul River	Yes	No	49	Female	Diploma/Associates/Technician	Married	Self-employed	Yes		b. Regular hand washing with soap c. Frequently using water or alcohol rub e. Putting on face and nose mask	No	Yes	Yes	No	Yes	No	No	No	No	No		Sometimes	Never	Sometimes	Somewhat well	No		Yes	c. Someone in my community	No	No	Yes	No	No		No
Yes	No		2021-04-27	Household	Montserrado	St. Paul River	Yes	No	28	Male	Senior High School	Single	Employed	Yes		b. Regular hand washing with soap e. Putting on face and nose mask	No	Yes	No	No	Yes	No	No	No	No	No		All the time	All the time	All the time	Very well	No		No								No
Yes	No		2021-04-27	Household	Montserrado	St. Paul River	Yes	No	46	Female	Bachelor’s degree	Married	Self-employed	Yes		b. Regular hand washing with soap e. Putting on face and nose mask	No	Yes	No	No	Yes	No	No	No	No	No		Sometimes	Sometimes	Sometimes	Somewhat well	No		No								No
Yes	No		2021-04-27	Household	Montserrado	St. Paul River	Yes	No	32	Female	Diploma/Associates/Technician	Single	Unemployed	Yes		b. Regular hand washing with soap c. Frequently using water or alcohol rub d. Avoid touching of eyes, nose, and mouth e. Putting on face and nose mask	No	Yes	Yes	Yes	Yes	No	No	No	No	No		Sometimes	Sometimes	Sometimes	Somewhat well	No		No								No
Yes	No		2021-04-27	Household	Montserrado	St. Paul River	Yes	No	36	Female	Diploma/Associates/Technician	Single	Employed	Yes		b. Regular hand washing with soap g. Maintaining social distance c. Frequently using water or alcohol rub e. Putting on face and nose mask d. Avoid touching of eyes, nose, and mouth	No	Yes	Yes	Yes	Yes	No	Yes	No	No	No		All the time	All the time	All the time	Somewhat well	No		No								No
Yes	No		2021-04-27	Household	Montserrado	Central Monrovia	Yes	No	52	Female	Junior High School	Married	Self-employed	Yes		b. Regular hand washing with soap j. Others	No	Yes	No	No	No	No	No	No	No	Yes	Keep away from sick person, clean our environment	All the time	All the time	Sometimes	Very well	No		No								Yes	Family member	Yes	No	No	No	No	No
Yes	No		2021-04-27	Health facility	Montserrado	Central Monrovia	No	Yes	45	Female	Diploma/Associates/Technician	Married	Employed	Yes		e. Putting on face and nose mask b. Regular hand washing with soap g. Maintaining social distance	No	Yes	No	No	Yes	No	Yes	No	No	No		All the time	Sometimes	Sometimes	Neutral	No		No								Yes	Someone in my community Work colleague	No	No	Yes	No	Yes	No
Yes	No		2021-04-27	Household	Montserrado	Central Monrovia	Yes	No	18	Female	Junior High School	Single	Self-employed	Yes		b. Regular hand washing with soap e. Putting on face and nose mask	No	Yes	No	No	Yes	No	No	No	No	No		All the time	Sometimes	Sometimes	Somewhat well	No		No								No
Yes	No		2021-04-27	Household	Montserrado	Central Monrovia	Yes	No	34	Male	Bachelor’s degree	Married	Self-employed	Yes		c. Frequently using water or alcohol rub b. Regular hand washing with soap e. Putting on face and nose mask	No	Yes	Yes	No	Yes	No	No	No	No	No		All the time	All the time	All the time	Very well	No		No								No
Yes	No		2021-04-27	Household	Montserrado	Central Monrovia	Yes	No	19	Male	Senior High School	Single	Student	No	I heard about Covid 19 but I don't believe it													Sometimes	Never	Sometimes	Not well	No		No								Yes	Other	No	No	No	No	No	Someone in public transport car. I don't know the person personally
Yes	No		2021-04-27	Household	Montserrado	Central Monrovia	Yes	No	33	Male	Senior High School	Co-habiting	Employed	Yes		e. Putting on face and nose mask b. Regular hand washing with soap	No	Yes	No	No	Yes	No	No	No	No	No		Sometimes	Sometimes	Sometimes	Not well	No		No								No
Yes	No		2021-04-27	Household	Montserrado	Central Monrovia	Yes	No	21	Female	Junior High School	Single	Unemployed	Yes		e. Putting on face and nose mask b. Regular hand washing with soap f. Avoid being in a crowded public place	No	Yes	No	No	Yes	Yes	No	No	No	No		All the time	Sometimes	Sometimes	Somewhat well	No		No								No
Yes	No		2021-04-27	Household	Montserrado	Somalia Drive	Yes	No	42	Female	Diploma/Associates/Technician	Married	Unemployed	Yes		b. Regular hand washing with soap c. Frequently using water or alcohol rub e. Putting on face and nose mask f. Avoid being in a crowded public place g. Maintaining social distance h. Avoid handshake	No	Yes	Yes	No	Yes	Yes	Yes	Yes	No	No		All the time	All the time	Sometimes	Very well	No		No								No
Yes	No		2021-04-27	Household	Montserrado	Somalia Drive	Yes	No	49	Female	Primary school	Married	Self-employed	Yes		b. Regular hand washing with soap c. Frequently using water or alcohol rub e. Putting on face and nose mask h. Avoid handshake	No	Yes	Yes	No	Yes	No	No	Yes	No	No		Sometimes	Sometimes	Sometimes	Very well	No		No								No
Yes	Yes	Yes	2021-04-27	Household	Montserrado	Somalia Drive	Yes	No	30	Male	Bachelor’s degree	Single	Unemployed	Yes		e. Putting on face and nose mask f. Avoid being in a crowded public place g. Maintaining social distance h. Avoid handshake c. Frequently using water or alcohol rub b. Regular hand washing with soap	No	Yes	Yes	No	Yes	Yes	Yes	Yes	No	No		All the time	All the time	All the time	Very well	No		No								No
Yes	No		2021-04-27	Household	Montserrado	Somalia Drive	Yes	No	20	Female	Senior High School	Single	Unemployed	Yes		e. Putting on face and nose mask b. Regular hand washing with soap c. Frequently using water or alcohol rub	No	Yes	Yes	No	Yes	No	No	No	No	No		Sometimes	Sometimes	Sometimes	Somewhat well	No		No								No
Yes	No		2021-04-27	Household	Montserrado	Somalia Drive	Yes	No	32	Female	Senior High School	Single	Unemployed	Yes		b. Regular hand washing with soap c. Frequently using water or alcohol rub e. Putting on face and nose mask g. Maintaining social distance f. Avoid being in a crowded public place h. Avoid handshake	No	Yes	Yes	No	Yes	Yes	Yes	Yes	No	No		All the time	Sometimes	All the time	Very well	No		No								No
Yes	No		2021-04-27	Household	Montserrado	Somalia Drive	Yes	No	21	Female	No formal education	Married	Unemployed	Yes		b. Regular hand washing with soap e. Putting on face and nose mask h. Avoid handshake	No	Yes	No	No	Yes	No	No	Yes	No	No		Never	Sometimes	Sometimes	Neutral	No		No								No
Yes	No		2021-04-27	Household	Montserrado	Somalia Drive	Yes	No	28	Female	Diploma/Associates/Technician	Married	Unemployed	Yes		b. Regular hand washing with soap e. Putting on face and nose mask c. Frequently using water or alcohol rub g. Maintaining social distance	No	Yes	Yes	No	Yes	No	Yes	No	No	No		Sometimes	Sometimes	Sometimes	Very well	No		No								No
Yes	No		2021-04-27	Household	Montserrado	Somalia Drive	Yes	No	22	Male	Bachelor’s degree	Single	Learning a trade	Yes		b. Regular hand washing with soap c. Frequently using water or alcohol rub g. Maintaining social distance e. Putting on face and nose mask	No	Yes	Yes	No	Yes	No	Yes	No	No	No		Sometimes	All the time	Sometimes	Very well	Yes	No	No								No
Yes	No		2021-04-27	Household	Montserrado	Somalia Drive	Yes	No	21	Female	No formal education	Married	Unemployed	Yes		b. Regular hand washing with soap c. Frequently using water or alcohol rub e. Putting on face and nose mask f. Avoid being in a crowded public place	No	Yes	Yes	No	Yes	Yes	No	No	No	No		Sometimes	Sometimes	Sometimes	Somewhat well	Yes	No	No								No
Yes	No		2021-04-27	Household	Montserrado	Somalia Drive	Yes	No	29	Female	Bachelor’s degree	Single	Unemployed	No	just don't feed like													Never	Never	Never	Not at all	No		No								No
Yes	No		2021-04-27	Household	Montserrado	Somalia Drive	Yes	No	56	Male	Junior High School	Separated	Self-employed	Yes		c. Frequently using water or alcohol rub e. Putting on face and nose mask	No	No	Yes	No	Yes	No	No	No	No	No		All the time	Sometimes	Sometimes	Very well	No		No								No
Yes	No		2021-04-27	Household	Montserrado	Somalia Drive	Yes	No	25	Male	Senior High School	Single	Self-employed	Yes		c. Frequently using water or alcohol rub e. Putting on face and nose mask	No	No	Yes	No	Yes	No	No	No	No	No		All the time	Sometimes	Sometimes	Very well	No		No								No
Yes	No		2021-04-27	Household	Montserrado	Somalia Drive	Yes	No	38	Male	Senior High School	Single	Unemployed	Yes		f. Avoid being in a crowded public place b. Regular hand washing with soap d. Avoid touching of eyes, nose, and mouth e. Putting on face and nose mask g. Maintaining social distance	No	Yes	No	Yes	Yes	Yes	Yes	No	No	No		All the time	Sometimes	Sometimes	Very well	No		No								No
Yes	Yes	Yes	2021-04-27	Household	Montserrado	Central Monrovia	Yes	No	68	Male	Senior High School	Married	Self-employed	Yes		b. Regular hand washing with soap c. Frequently using water or alcohol rub f. Avoid being in a crowded public place	No	Yes	Yes	No	No	Yes	No	No	No	No		All the time	All the time	Sometimes	Very well	Yes	No	No								No
Yes	Yes	Yes	2021-04-27	Health facility	Montserrado	Central Monrovia	No	Yes	40	Female	Bachelor’s degree	Married	Employed	Yes		c. Frequently using water or alcohol rub b. Regular hand washing with soap e. Putting on face and nose mask	No	Yes	Yes	No	Yes	No	No	No	No	No		All the time	All the time	All the time	Very well	No		No								No
Yes	Yes	Yes	2021-04-27	Health facility	Montserrado	Central Monrovia	No	Yes	30	Female	Diploma/Associates/Technician	Single	Employed	Yes		b. Regular hand washing with soap e. Putting on face and nose mask f. Avoid being in a crowded public place c. Frequently using water or alcohol rub	No	Yes	Yes	No	Yes	Yes	No	No	No	No		All the time	All the time	All the time	Very well	No		No								No
Yes	Yes	Yes	2021-04-27	Household	Montserrado	Central Monrovia	Yes	No	50	Male	College	Single	Self-employed	Yes		b. Regular hand washing with soap e. Putting on face and nose mask	No	Yes	No	No	Yes	No	No	No	No	No		Sometimes	Sometimes	Sometimes	Very well	No		No								No
Yes	Yes	Yes	2021-04-27	On Street	Montserrado	Central Monrovia	No	No	30	Male	Senior High School	Single	Employed	Yes		e. Putting on face and nose mask c. Frequently using water or alcohol rub	No	No	Yes	No	Yes	No	No	No	No	No		Sometimes	Sometimes	Sometimes	Somewhat well	No		No								No
Yes			2021-04-27	On Street	Montserrado	Central Monrovia	Yes	No	30	Male	Senior High School	Single	Student	Yes		e. Putting on face and nose mask b. Regular hand washing with soap	No	Yes	No	No	Yes	No	No	No	No	No		Sometimes	Sometimes	Sometimes	Very well	No		No								No
Yes	Yes	Yes	2021-04-27	Household	Montserrado	Central Monrovia	No	No	33	Male	Senior High School	Single	Employed	Yes		e. Putting on face and nose mask b. Regular hand washing with soap	No	Yes	No	No	Yes	No	No	No	No	No		All the time	Sometimes	Sometimes	Somewhat well	Yes	No	No								No
Yes	Yes	Yes	2021-04-27	Household	Montserrado	Central Monrovia	Yes	No	28	Female	Junior High School	Single	Learning a trade	Yes		b. Regular hand washing with soap e. Putting on face and nose mask	No	Yes	No	No	Yes	No	No	No	No	No		Sometimes	Sometimes	Sometimes	Somewhat well	No		No								No
Yes	No		2021-04-27	On Street	Montserrado	Central Monrovia	No	No	25	Male	Senior High School	Single	Employed	Yes		b. Regular hand washing with soap e. Putting on face and nose mask	No	Yes	No	No	Yes	No	No	No	No	No		Sometimes	Sometimes	Sometimes	Not well	No		No								No
Yes	No		2021-04-27	On Street	Montserrado	Central Monrovia	No	No	28	Male	Senior High School	Single	Employed	Yes		e. Putting on face and nose mask b. Regular hand washing with soap c. Frequently using water or alcohol rub	No	Yes	Yes	No	Yes	No	No	No	No	No		Sometimes	Sometimes	All the time	Very well	No		No								No
Yes	No		2021-04-27	Health facility	Montserrado	Central Monrovia	No	Yes	36	Female	Diploma/Associates/Technician	Married	Employed	Yes		b. Regular hand washing with soap d. Avoid touching of eyes, nose, and mouth c. Frequently using water or alcohol rub h. Avoid handshake	No	Yes	Yes	Yes	No	No	No	Yes	No	No		All the time	All the time	All the time	Very well	No		No								No
Yes	No		2021-04-27	On Street	Montserrado	Central Monrovia	No	No	25	Female	Senior High School	Single	Student	Yes		b. Regular hand washing with soap e. Putting on face and nose mask	No	Yes	No	No	Yes	No	No	No	No	No		Sometimes	Sometimes	Sometimes	Very well	No		No								No
Yes	No		2021-04-27	Household	Montserrado	St. Paul River	Yes	No	65	Male	Diploma/Associates/Technician	Married	Self-employed	Yes		g. Maintaining social distance	No	No	No	No	No	No	Yes	No	No	No		All the time	All the time	Sometimes	Very well	No		No								No
Yes	No		2021-04-27	Household	Montserrado	St. Paul River	Yes	No	42	Female	Junior High School	Married	Unemployed	Yes		b. Regular hand washing with soap c. Frequently using water or alcohol rub	No	Yes	Yes	No	No	No	No	No	No	No		Sometimes	All the time	Sometimes	Very well	No		No								No
Yes	Yes	Yes	2021-04-27	Household	Montserrado	St. Paul River	Yes	No	23	Female	Junior High School	Single	Unemployed	Yes		b. Regular hand washing with soap e. Putting on face and nose mask	No	Yes	No	No	Yes	No	No	No	No	No		Sometimes	Sometimes	Sometimes	Very well	No		No								No
Yes	Yes	Yes	2021-04-27	Household	Montserrado	St. Paul River	Yes	No	39	Female	No formal education	Married	Self-employed	Yes		h. Avoid handshake b. Regular hand washing with soap e. Putting on face and nose mask c. Frequently using water or alcohol rub	No	Yes	Yes	No	Yes	No	No	Yes	No	No		All the time	All the time	All the time	Very well	Yes	No	No								No
Yes	Yes	No	2021-04-27	Household	Montserrado	Todee	Yes	No	58	Female	Junior High School	Married	Self-employed	Yes		b. Regular hand washing with soap c. Frequently using water or alcohol rub	No	Yes	Yes	No	No	No	No	No	No	No		Sometimes	Never	Sometimes	Somewhat well	Yes	No	No								No
Yes	Yes	Yes	2021-04-27	Household	Montserrado	St. Paul River	Yes	No	37	Female	No formal education	Single	Self-employed	Yes		b. Regular hand washing with soap e. Putting on face and nose mask	No	Yes	No	No	Yes	No	No	No	No	No		All the time	Sometimes	Sometimes	Very well	Yes	No	No								No
Yes	Yes	No	2021-04-27	Household	Montserrado	St. Paul River	Yes	No	42	Female	Bachelor’s degree	Married	Employed	Yes		e. Putting on face and nose mask b. Regular hand washing with soap g. Maintaining social distance h. Avoid handshake	No	Yes	No	No	Yes	No	Yes	Yes	No	No		All the time	All the time	All the time	Very well	No		No								Yes	Family member	Yes	No	No	No	No	No
Yes	No		2021-04-27	Household	Montserrado	St. Paul River	Yes	No	24	Female	Junior High School	Single	Unemployed	Yes		b. Regular hand washing with soap g. Maintaining social distance	No	Yes	No	No	No	No	Yes	No	No	No		All the time	Sometimes	Sometimes	Very well	No		No								No
Yes	Yes	No	2021-04-27	Household	Montserrado	St. Paul River	Yes	No	19	Female	Junior High School	Single	Student	Yes		b. Regular hand washing with soap e. Putting on face and nose mask	No	Yes	No	No	Yes	No	No	No	No	No		All the time	Sometimes	All the time	Very well	No		No								No
Yes	No		2021-04-27	Household	Montserrado	St. Paul River	Yes	No	25	Female	Senior High School	Single	Unemployed	Yes		b. Regular hand washing with soap e. Putting on face and nose mask c. Frequently using water or alcohol rub g. Maintaining social distance	No	Yes	Yes	No	Yes	No	Yes	No	No	No		All the time	All the time	Sometimes	Very well	No		Yes	b. Friend	No	Yes	No	No	No		No
Yes	Yes	Yes	2021-04-27	On Street	Montserrado	Bushrod	Yes	No	25	Female	Senior High School	Single	Unemployed	Yes		b. Regular hand washing with soap c. Frequently using water or alcohol rub d. Avoid touching of eyes, nose, and mouth e. Putting on face and nose mask f. Avoid being in a crowded public place g. Maintaining social distance	No	Yes	Yes	Yes	Yes	Yes	Yes	No	No	No		All the time	All the time	All the time	Very well	No		No								No
Yes	No		2021-04-27	Household	Montserrado	Bushrod	Yes	No	41	Male	Senior High School	Married	Employed	Yes		b. Regular hand washing with soap c. Frequently using water or alcohol rub d. Avoid touching of eyes, nose, and mouth e. Putting on face and nose mask f. Avoid being in a crowded public place g. Maintaining social distance	No	Yes	Yes	Yes	Yes	Yes	Yes	No	No	No		All the time	All the time	All the time	Very well	No		No								No
Yes	No		2021-04-27	Household	Montserrado	Bushrod	Yes	No	25	Female	Primary school	Single	Self-employed	Yes		e. Putting on face and nose mask	No	No	No	No	Yes	No	No	No	No	No		All the time	All the time	All the time	Very well	Yes	No	No								No
Yes	Yes	Yes	2021-04-27	Health facility	Montserrado	Commonwealth	No	Yes	52	Female	Bachelor’s degree	Married	Employed	Yes		a. By receiving Coronavirus vaccine b. Regular hand washing with soap c. Frequently using water or alcohol rub d. Avoid touching of eyes, nose, and mouth g. Maintaining social distance h. Avoid handshake	Yes	Yes	Yes	Yes	No	No	Yes	Yes	No	No		All the time	Sometimes	Sometimes	Very well	No		No								No
Yes	No		2021-04-27	Household	Montserrado	Bushrod	Yes	No	33	Female	Junior High School	Single	Unemployed	Yes		c. Frequently using water or alcohol rub b. Regular hand washing with soap e. Putting on face and nose mask f. Avoid being in a crowded public place g. Maintaining social distance	No	Yes	Yes	No	Yes	Yes	Yes	No	No	No		All the time	All the time	All the time	Very well	Yes	No	No								No
Yes	Yes	Yes	2021-04-27	Health facility	Montserrado	Commonwealth	Yes	Yes	29	Male	Diploma/Associates/Technician	Single	Employed	Yes		a. By receiving Coronavirus vaccine b. Regular hand washing with soap c. Frequently using water or alcohol rub d. Avoid touching of eyes, nose, and mouth e. Putting on face and nose mask f. Avoid being in a crowded public place g. Maintaining social distance h. Avoid handshake	Yes	Yes	Yes	Yes	Yes	Yes	Yes	Yes	No	No		All the time	Sometimes	Sometimes	Very well	No		No								No
Yes	No		2021-04-27	On Street	Montserrado	Bushrod	Yes	No	21	Male	Senior High School	Single	Learning a trade	Yes		b. Regular hand washing with soap c. Frequently using water or alcohol rub d. Avoid touching of eyes, nose, and mouth e. Putting on face and nose mask f. Avoid being in a crowded public place g. Maintaining social distance	No	Yes	Yes	Yes	Yes	Yes	Yes	No	No	No		All the time	All the time	All the time	Very well	No		No								No
Yes	Yes	Yes	2021-04-27	Health facility	Montserrado	Commonwealth	Yes	Yes	43	Male	Bachelor’s degree	Married	Employed	Yes		a. By receiving Coronavirus vaccine b. Regular hand washing with soap c. Frequently using water or alcohol rub d. Avoid touching of eyes, nose, and mouth e. Putting on face and nose mask f. Avoid being in a crowded public place g. Maintaining social distance j. Others	Yes	Yes	Yes	Yes	Yes	Yes	Yes	No	No	Yes	Avoiding social distancing	All the time	Sometimes	All the time	Very well	No		No								No
Yes	Yes	Yes	2021-04-27	Health facility	Montserrado	Commonwealth	No	Yes	57	Male	Master’s degree	Married	Employed	Yes		a. By receiving Coronavirus vaccine b. Regular hand washing with soap c. Frequently using water or alcohol rub d. Avoid touching of eyes, nose, and mouth e. Putting on face and nose mask f. Avoid being in a crowded public place g. Maintaining social distance h. Avoid handshake	Yes	Yes	Yes	Yes	Yes	Yes	Yes	Yes	No	No		All the time	All the time	All the time	Very well	No		Yes	e. Work colleague	No	No	No	No	Yes		Yes	Friend	No	Yes	No	No	No	No
Yes	Yes	Yes	2021-04-27	Health facility	Montserrado	Commonwealth	No	Yes	39	Male	Bachelor’s degree	Single	Employed	Yes		b. Regular hand washing with soap c. Frequently using water or alcohol rub d. Avoid touching of eyes, nose, and mouth e. Putting on face and nose mask f. Avoid being in a crowded public place g. Maintaining social distance h. Avoid handshake	No	Yes	Yes	Yes	Yes	Yes	Yes	Yes	No	No		All the time	All the time	Sometimes	Very well	No		No								Yes	Work colleague	No	No	No	No	Yes	No
Yes	Yes	Yes	2021-04-27	On Street	Montserrado	Commonwealth	Yes	No	22	Male	Senior High School	Single	Unemployed	Yes		b. Regular hand washing with soap c. Frequently using water or alcohol rub d. Avoid touching of eyes, nose, and mouth e. Putting on face and nose mask g. Maintaining social distance h. Avoid handshake	No	Yes	Yes	Yes	Yes	No	Yes	Yes	No	No		Sometimes	Sometimes	Sometimes	Very well	No		No								No
Yes	Yes	Yes	2021-04-27	Household	Montserrado	Commonwealth	No	No	37	Female	Senior High School	Married	Self-employed	Yes		a. By receiving Coronavirus vaccine b. Regular hand washing with soap c. Frequently using water or alcohol rub d. Avoid touching of eyes, nose, and mouth e. Putting on face and nose mask f. Avoid being in a crowded public place g. Maintaining social distance h. Avoid handshake	Yes	Yes	Yes	Yes	Yes	Yes	Yes	Yes	No	No		Sometimes	Sometimes	Sometimes	Very well	No		No								No
Yes	Yes	Yes	2021-04-27	Household	Montserrado	Commonwealth	Yes	No	21	Female	Senior High School	Single	Self-employed	Yes		h. Avoid handshake c. Frequently using water or alcohol rub b. Regular hand washing with soap e. Putting on face and nose mask f. Avoid being in a crowded public place	No	Yes	Yes	No	Yes	Yes	No	Yes	No	No		Sometimes	Sometimes	Sometimes	Very well	No		No								No
Yes	Yes	Yes	2021-04-27	Household	Montserrado	Commonwealth	No	No	41	Male	Diploma/Associates/Technician	Single	Unemployed	Yes		c. Frequently using water or alcohol rub d. Avoid touching of eyes, nose, and mouth f. Avoid being in a crowded public place h. Avoid handshake g. Maintaining social distance	No	No	Yes	Yes	No	Yes	Yes	Yes	No	No		Sometimes	Sometimes	Sometimes	Somewhat well	No		Refused to respond								No
Yes	Yes	Yes	2021-04-27	On Street	Montserrado	Commonwealth	No	No	28	Male	Junior High School	Single	Self-employed	Yes		b. Regular hand washing with soap c. Frequently using water or alcohol rub e. Putting on face and nose mask g. Maintaining social distance h. Avoid handshake	No	Yes	Yes	No	Yes	No	Yes	Yes	No	No		All the time	Sometimes	All the time	Very well	No		No								No
Yes	Yes	Yes	2021-04-27	Household	Montserrado	Commonwealth	Yes	No	33	Female	Bachelor’s degree	Married	Employed	Yes		a. By receiving Coronavirus vaccine b. Regular hand washing with soap c. Frequently using water or alcohol rub d. Avoid touching of eyes, nose, and mouth e. Putting on face and nose mask f. Avoid being in a crowded public place g. Maintaining social distance h. Avoid handshake	Yes	Yes	Yes	Yes	Yes	Yes	Yes	Yes	No	No		All the time	Sometimes	Sometimes	Very well	No		No								No
Yes	No		2021-04-28	Household	Montserrado	Bushrod	Yes	No	47	Male	Senior High School	Married	Self-employed	No	I feel that Covid don't exist													Never	Never	Never	Not at all	No		No								No
Yes	No		2021-04-28	Household	Montserrado	Bushrod	Yes	No	46	Female	No formal education	Married	Self-employed	Yes		b. Regular hand washing with soap	No	Yes	No	No	No	No	No	No	No	No		All the time	Never	Never	Not well	Yes	No	No								No
Yes	No		2021-04-28	Household	Montserrado	Bushrod	Yes	No	54	Female	Junior High School	Married	Self-employed	Yes		e. Putting on face and nose mask f. Avoid being in a crowded public place	No	No	No	No	Yes	Yes	No	No	No	No		Sometimes	All the time	Sometimes	Very well	Yes	Don’t Know	No								No
Yes	No		2021-04-28	Household	Montserrado	Bushrod	Yes	No	73	Male	Senior High School	Married	Unemployed	Yes		f. Avoid being in a crowded public place g. Maintaining social distance	No	No	No	No	No	Yes	Yes	No	No	No		All the time	All the time	Sometimes	Very well	No		No								No
Yes	No		2021-04-28	Household	Montserrado	Bushrod	Yes	No	49	Female	No formal education	Married	Unemployed	Yes		h. Avoid handshake	No	No	No	No	No	No	No	Yes	No	No		Never	Never	Sometimes	Not well	Yes	No	Yes	a. Family member	Yes	No	No	No	No		No
Yes	Yes	Yes	2021-04-27	Household	Montserrado	Commonwealth	Yes	No	19	Female	Senior High School	Single	Unemployed	Yes		c. Frequently using water or alcohol rub b. Regular hand washing with soap d. Avoid touching of eyes, nose, and mouth e. Putting on face and nose mask g. Maintaining social distance f. Avoid being in a crowded public place	No	Yes	Yes	Yes	Yes	Yes	Yes	No	No	No		Sometimes	Sometimes	All the time	Very well	No		No								No
Yes	Yes	Yes	2021-04-27	Household	Montserrado	Commonwealth	Yes	No	75	Female	Junior High School	Divorce	Unemployed	I don’t know														Sometimes	Sometimes	Sometimes	Very well	No		No								No
Yes	Yes	Yes	2021-04-27	Household	Montserrado	Commonwealth	Yes	No	68	Female	Primary school	Widow/Widower	Self-employed	Yes		g. Maintaining social distance e. Putting on face and nose mask d. Avoid touching of eyes, nose, and mouth b. Regular hand washing with soap h. Avoid handshake	No	Yes	No	Yes	Yes	No	Yes	Yes	No	No		Sometimes	Sometimes	Sometimes	Very well	No		No								No
Yes	Yes	Yes	2021-04-27	On Street	Montserrado	Commonwealth	No	No	22	Female	Senior High School	Single	Self-employed	Yes		b. Regular hand washing with soap f. Avoid being in a crowded public place e. Putting on face and nose mask d. Avoid touching of eyes, nose, and mouth c. Frequently using water or alcohol rub	No	Yes	Yes	Yes	Yes	Yes	No	No	No	No		Sometimes	Sometimes	All the time	Very well	No		No								No
Yes	Yes	Yes	2021-04-27	On Street	Montserrado	Commonwealth	No	No	35	Male	Junior High School	Single	Self-employed	Yes		b. Regular hand washing with soap c. Frequently using water or alcohol rub d. Avoid touching of eyes, nose, and mouth e. Putting on face and nose mask h. Avoid handshake	No	Yes	Yes	Yes	Yes	No	No	Yes	No	No		Sometimes	All the time	Sometimes	Very well	No		No								No
Yes	Yes	Yes	2021-04-27	Household	Montserrado	Commonwealth	Yes	No	50	Male	Diploma/Associates/Technician	Married	Employed	Yes		a. By receiving Coronavirus vaccine b. Regular hand washing with soap c. Frequently using water or alcohol rub d. Avoid touching of eyes, nose, and mouth e. Putting on face and nose mask f. Avoid being in a crowded public place g. Maintaining social distance h. Avoid handshake	Yes	Yes	Yes	Yes	Yes	Yes	Yes	Yes	No	No		Sometimes	Sometimes	All the time	Very well	No		No								No
Yes	No		2021-04-28	Household	Montserrado	St. Paul River	Yes	No	36	Female	Senior High School	Married	Self-employed	Yes		b. Regular hand washing with soap e. Putting on face and nose mask f. Avoid being in a crowded public place	No	Yes	No	No	Yes	Yes	No	No	No	No		Sometimes	Sometimes	All the time	Very well	No		No								No
Yes	No		2021-04-28	On Street	Montserrado	Central Monrovia	No	No	35	Male	Senior High School	Co-habiting	Employed	No	I believed in God.													Never	Never	Never	Very well	No		No								No
Yes	No		2021-04-28	Household	Montserrado	St. Paul River	Yes	No	43	Female	Bachelor’s degree	Single	Self-employed	Yes		b. Regular hand washing with soap e. Putting on face and nose mask	No	Yes	No	No	Yes	No	No	No	No	No		All the time	Sometimes	Sometimes	Very well	No		No								No
Yes	No		2021-04-28	On Street	Montserrado	Central Monrovia	No	No	38	Male	Senior High School	Married	Employed	Yes		b. Regular hand washing with soap c. Frequently using water or alcohol rub d. Avoid touching of eyes, nose, and mouth e. Putting on face and nose mask	No	Yes	Yes	Yes	Yes	No	No	No	No	No		All the time	All the time	All the time	Very well	No		No								No
Yes	No		2021-04-28	On Street	Montserrado	Bushrod	Yes	No	36	Male	No formal education	Co-habiting	Self-employed	No	I believe covid 19 is out of Liberia													Sometimes	Sometimes	Never	Neutral	No		No								No
Yes	No		2021-04-28	Household	Montserrado	St. Paul River	Yes	No	21	Female	Senior High School	Single	Unemployed	No	Nothing													Never	Never	Never	Not at all	No		No								No
Yes	No		2021-04-28	On Street	Montserrado	Bushrod	Yes	No	40	Male	No formal education	Single	Self-employed	No	Because I don't have the materials to be using every time													Sometimes	Sometimes	Never	Somewhat well	No		No								No
Yes	No		2021-04-28	On Street	Montserrado	Central Monrovia	Yes	No	60	Male	Senior High School	Divorce	Unemployed	Yes		b. Regular hand washing with soap c. Frequently using water or alcohol rub d. Avoid touching of eyes, nose, and mouth e. Putting on face and nose mask f. Avoid being in a crowded public place	No	Yes	Yes	Yes	Yes	Yes	No	No	No	No		All the time	All the time	All the time	Very well	No		Yes	b. Friend	No	Yes	No	No	No		No
Yes	Yes	No	2021-04-28	On Street	Montserrado	Central Monrovia	No	No	47	Male	College	Married	Self-employed	Yes		b. Regular hand washing with soap c. Frequently using water or alcohol rub d. Avoid touching of eyes, nose, and mouth e. Putting on face and nose mask f. Avoid being in a crowded public place g. Maintaining social distance	No	Yes	Yes	Yes	Yes	Yes	Yes	No	No	No		All the time	All the time	All the time	Very well	Yes	No	No								Yes	Work colleague	No	No	No	No	Yes	No
Yes	No		2021-04-28	On Street	Montserrado	Bushrod	No	No	35	Female	Junior High School	Married	Self-employed	Yes		b. Regular hand washing with soap	No	Yes	No	No	No	No	No	No	No	No		All the time	Never	Sometimes	Not well	No		No								No
Yes	Yes	Yes	2021-04-28	Household	Montserrado	Central Monrovia	Yes	No	58	Male	Senior High School	Married	Self-employed	Yes		b. Regular hand washing with soap c. Frequently using water or alcohol rub e. Putting on face and nose mask	No	Yes	Yes	No	Yes	No	No	No	No	No		All the time	All the time	All the time	Very well	No		Yes	c. Someone in my community	No	No	Yes	No	No		No
Yes	No		2021-04-28	On Street	Montserrado	Bushrod	Yes	No	46	Female	Primary school	Married	Self-employed	Yes		b. Regular hand washing with soap	No	Yes	No	No	No	No	No	No	No	No		All the time	Sometimes	Sometimes	Very well	No		No								No
Yes	No		2021-04-28	Household	Montserrado	Bushrod	Yes	No	32	Female	No formal education	Married	Self-employed	Yes		b. Regular hand washing with soap	No	Yes	No	No	No	No	No	No	No	No		Sometimes	Sometimes	Sometimes	Not at all	No		No								No
Yes	No		2021-04-28	Household	Montserrado	Bushrod	Yes	No	43	Male	No formal education	Married	Self-employed	Yes		b. Regular hand washing with soap	No	Yes	No	No	No	No	No	No	No	No		Sometimes	Sometimes	Sometimes	Not at all	No		No								No
Yes	No		2021-04-28	Household	Montserrado	Bushrod	Yes	No	18	Female	Primary school	Single	Unemployed	No	I don't have anything to prevent it													Never	Never	Never	Not at all	No		No								No
Yes	No		2021-04-28	Health facility	Montserrado	Bushrod	No	Yes	34	Female	Bachelor’s degree	Single	Employed	Yes		b. Regular hand washing with soap e. Putting on face and nose mask	No	Yes	No	No	Yes	No	No	No	No	No		All the time	All the time	Sometimes	Somewhat well	No		No								Yes	Family member	Yes	No	No	No	No	No
Yes	No		2021-04-28	Health facility	Montserrado	Bushrod	No	No	38	Female	Bachelor’s degree	Single	Employed	Yes		b. Regular hand washing with soap c. Frequently using water or alcohol rub e. Putting on face and nose mask f. Avoid being in a crowded public place	No	Yes	Yes	No	Yes	Yes	No	No	No	No		Sometimes	All the time	All the time	Very well	No		No								Yes	Family member Friend Work colleague	Yes	Yes	No	No	Yes	No
Yes	No		2021-04-28	On Street	Montserrado	Bushrod	Yes	No	26	Male	Diploma/Associates/Technician	Single	Employed	Yes		b. Regular hand washing with soap e. Putting on face and nose mask	No	Yes	No	No	Yes	No	No	No	No	No		All the time	Sometimes	Sometimes	Very well	No		Yes	a. Family member	Yes	No	No	No	No		No
Yes	No		2021-04-28	On Street	Montserrado	Careysburg	No	No	33	Male	Diploma/Associates/Technician	Married	Self-employed	Yes		b. Regular hand washing with soap d. Avoid touching of eyes, nose, and mouth	No	Yes	No	Yes	No	No	No	No	No	No		Sometimes	Sometimes	Sometimes	Neutral	No		No								No
Yes	No		2021-04-28	On Street	Montserrado	Careysburg	No	No	32	Male	Senior High School	Single	Self-employed	Yes		b. Regular hand washing with soap e. Putting on face and nose mask	No	Yes	No	No	Yes	No	No	No	No	No		All the time	All the time	All the time	Somewhat well	No		No								No
Yes	No		2021-04-28	On Street	Montserrado	Careysburg	No	No	40	Female	Junior High School	Single	Student	Yes		b. Regular hand washing with soap	No	Yes	No	No	No	No	No	No	No	No		Sometimes	Sometimes	Sometimes	Not well	No		Yes	c. Someone in my community	No	No	Yes	No	No		No
Yes	Yes	Yes	2021-04-28	On Street	Montserrado	Careysburg	Yes	No	40	Female	No formal education	Widow/Widower	Self-employed	Yes		b. Regular hand washing with soap	No	Yes	No	No	No	No	No	No	No	No		Sometimes	Sometimes	Sometimes	Neutral	No		No								No
Yes	No		2021-04-28	On Street	Montserrado	Careysburg	Yes	No	56	Female	No formal education	Married	Self-employed	Refused to answer														Sometimes	Sometimes	Sometimes	Somewhat well	No		No								No
Yes	No		2021-04-28	On Street	Montserrado	Careysburg	Yes	No	49	Female	Senior High School	Married	Self-employed	Yes		b. Regular hand washing with soap e. Putting on face and nose mask g. Maintaining social distance	No	Yes	No	No	Yes	No	Yes	No	No	No		Sometimes	Sometimes	Sometimes	Somewhat well	No		No								No
Yes	No		2021-04-28	On Street	Montserrado	Careysburg	Yes	No	21	Male	Junior High School	Single	Student	Yes		b. Regular hand washing with soap c. Frequently using water or alcohol rub d. Avoid touching of eyes, nose, and mouth e. Putting on face and nose mask f. Avoid being in a crowded public place g. Maintaining social distance h. Avoid handshake	No	Yes	Yes	Yes	Yes	Yes	Yes	Yes	No	No		Sometimes	Sometimes	Sometimes	Somewhat well	No		No								No
Yes	No		2021-04-28	Household	Montserrado	Central Monrovia	Yes	No	34	Male	Senior High School	Married	Self-employed	Yes		f. Avoid being in a crowded public place g. Maintaining social distance	No	No	No	No	No	Yes	Yes	No	No	No		Sometimes	Sometimes	Sometimes	Neutral	No		No								I don't know
Yes	Yes	Yes	2021-04-28	Health facility	Montserrado	Bushrod	Yes	Yes	49	Male	Diploma/Associates/Technician	Married	Employed	Yes		b. Regular hand washing with soap c. Frequently using water or alcohol rub d. Avoid touching of eyes, nose, and mouth e. Putting on face and nose mask f. Avoid being in a crowded public place h. Avoid handshake	No	Yes	Yes	Yes	Yes	Yes	No	Yes	No	No		All the time	All the time	All the time	Very well	No		Yes	a. Family member	Yes	No	No	No	No		No
Yes	Yes	Yes	2021-04-28	Health facility	Montserrado	Bushrod	Yes	Yes	49	Male	Diploma/Associates/Technician	Married	Employed	Yes		b. Regular hand washing with soap c. Frequently using water or alcohol rub d. Avoid touching of eyes, nose, and mouth e. Putting on face and nose mask f. Avoid being in a crowded public place g. Maintaining social distance h. Avoid handshake	No	Yes	Yes	Yes	Yes	Yes	Yes	Yes	No	No		All the time	All the time	All the time	Very well	No		No								No
Yes	No		2021-04-28	Household	Montserrado	Bushrod	Yes	No	36	Female	Junior High School	Married	Unemployed	Yes		b. Regular hand washing with soap	No	Yes	No	No	No	No	No	No	No	No		All the time	Sometimes	Sometimes	Neutral	No		No								No
Yes	No		2021-04-28	On Street	Montserrado	Careysburg	No	No	28	Female	Senior High School	Single	Self-employed	Yes		b. Regular hand washing with soap e. Putting on face and nose mask	No	Yes	No	No	Yes	No	No	No	No	No		Sometimes	Sometimes	Sometimes		No		No								No
Yes	No		2021-04-28	Household	Montserrado	Central Monrovia	Yes	No	45	Male	Senior High School	Married	Self-employed	Yes		b. Regular hand washing with soap c. Frequently using water or alcohol rub d. Avoid touching of eyes, nose, and mouth e. Putting on face and nose mask	No	Yes	Yes	Yes	Yes	No	No	No	No	No		Sometimes	Sometimes	Sometimes	Very well	No		No								No
Yes	No		2021-04-28	Household	Montserrado	Central Monrovia	Yes	No	38	Male	Bachelor’s degree	Single	Employed	Yes		b. Regular hand washing with soap c. Frequently using water or alcohol rub e. Putting on face and nose mask d. Avoid touching of eyes, nose, and mouth	No	Yes	Yes	Yes	Yes	No	No	No	No	No		Sometimes	Sometimes	Sometimes	Somewhat well	No		No								No
Yes	No		2021-04-28	Household	Montserrado	Bushrod	No	No	33	Female	Junior High School	Single	Unemployed	Yes		b. Regular hand washing with soap	No	Yes	No	No	No	No	No	No	No	No		All the time	Sometimes	Sometimes	Neutral	No		No								No
Yes	No		2021-04-28	Household	Montserrado	Bushrod	Yes	No	37	Female	Senior High School	Married	Unemployed	No	I believe the virus has gone from Liberia													Sometimes	Sometimes	Sometimes	Neutral	No		No								No
Yes	No		2021-04-28	Household	Montserrado	Central Monrovia	Yes	Yes	48	Female	Senior High School	Single	Self-employed	Yes		c. Frequently using water or alcohol rub	No	No	Yes	No	No	No	No	No	No	No		Sometimes	Sometimes	Sometimes	Neutral	No		No								No
Yes	No		2021-04-28	On Street	Montserrado	Careysburg	No	No	37	Male	Junior High School	Single	Unemployed	Yes		i. Don’t Know	No	No	No	No	No	No	No	No	Yes	No		Sometimes	Sometimes	Sometimes	Not well	No		No								I don't know
Yes	Yes	Yes	2021-04-28	Household	Montserrado	Bushrod	Yes	No	49	Male	Senior High School	Married	Unemployed	Yes		b. Regular hand washing with soap c. Frequently using water or alcohol rub d. Avoid touching of eyes, nose, and mouth	No	Yes	Yes	Yes	No	No	No	No	No	No		All the time	All the time	All the time	Very well	No		No								No
Yes	Yes	Yes	2021-04-28	Health facility	Montserrado	Bushrod	Yes	Yes	38	Female	Bachelor’s degree	Married	Employed	Yes		b. Regular hand washing with soap c. Frequently using water or alcohol rub d. Avoid touching of eyes, nose, and mouth e. Putting on face and nose mask f. Avoid being in a crowded public place g. Maintaining social distance	No	Yes	Yes	Yes	Yes	Yes	Yes	No	No	No		All the time	All the time	Sometimes	Very well	No		Yes	c. Someone in my community	No	No	Yes	No	No		Yes	Work colleague	No	No	No	No	Yes	No
Yes	No		2021-04-28	Household	Montserrado	Bushrod	Yes	No	40	Male	Senior High School	Co-habiting	Learning a trade	Yes		c. Frequently using water or alcohol rub b. Regular hand washing with soap	No	Yes	Yes	No	No	No	No	No	No	No		All the time	All the time	Never	Somewhat well	No		No								No
Yes	No		2021-04-28	Household	Montserrado	Bushrod	Yes	No	38	Female	No formal education	Co-habiting	Self-employed	Yes		b. Regular hand washing with soap	No	Yes	No	No	No	No	No	No	No	No		Sometimes	Sometimes	Sometimes	Somewhat well	No		No								No
Yes	Yes	No	2021-04-28	On Street	Montserrado	Bushrod	Yes	No	28	Female	Senior High School	Single	Unemployed	Yes		b. Regular hand washing with soap c. Frequently using water or alcohol rub d. Avoid touching of eyes, nose, and mouth e. Putting on face and nose mask f. Avoid being in a crowded public place g. Maintaining social distance	No	Yes	Yes	Yes	Yes	Yes	Yes	No	No	No		All the time	All the time	All the time	Very well	No		No								No
Yes	Yes	Yes	2021-04-28	Health facility	Montserrado	Careysburg	Yes	Yes	28	Female	Senior High School	Single	Employed	Yes		b. Regular hand washing with soap c. Frequently using water or alcohol rub d. Avoid touching of eyes, nose, and mouth e. Putting on face and nose mask f. Avoid being in a crowded public place g. Maintaining social distance h. Avoid handshake	No	Yes	Yes	Yes	Yes	Yes	Yes	Yes	No	No		All the time	All the time	All the time	Very well	No		No								No
Yes	Yes	Yes	2021-04-28	Health facility	Montserrado	Careysburg	Yes	No	27	Female	Senior High School	Single	Employed	Yes		b. Regular hand washing with soap c. Frequently using water or alcohol rub d. Avoid touching of eyes, nose, and mouth e. Putting on face and nose mask f. Avoid being in a crowded public place g. Maintaining social distance	No	Yes	Yes	Yes	Yes	Yes	Yes	No	No	No		All the time	Sometimes	Sometimes	Very well	No		No								No
Yes	Yes	Yes	2021-04-28	Health facility	Montserrado	Careysburg	No	Yes	32	Female	Diploma/Associates/Technician	Married	Employed	Yes		a. By receiving Coronavirus vaccine b. Regular hand washing with soap c. Frequently using water or alcohol rub d. Avoid touching of eyes, nose, and mouth e. Putting on face and nose mask f. Avoid being in a crowded public place g. Maintaining social distance h. Avoid handshake	Yes	Yes	Yes	Yes	Yes	Yes	Yes	Yes	No	No		All the time	All the time	All the time	Very well	No		No								No
Yes	Yes	Yes	2021-04-28	Health facility	Montserrado	Careysburg	Yes	Yes	44	Female	Senior High School	Single	Employed	Yes		b. Regular hand washing with soap d. Avoid touching of eyes, nose, and mouth f. Avoid being in a crowded public place g. Maintaining social distance	No	Yes	No	Yes	No	Yes	Yes	No	No	No		All the time	All the time	All the time	Very well	No		No								No
Yes	Yes	Yes	2021-04-28	Health facility	Montserrado	Careysburg	Yes	Yes	48	Female	Senior High School	Single	Employed	Yes		d. Avoid touching of eyes, nose, and mouth c. Frequently using water or alcohol rub b. Regular hand washing with soap f. Avoid being in a crowded public place a. By receiving Coronavirus vaccine	Yes	Yes	Yes	Yes	No	Yes	No	No	No	No		All the time	All the time	All the time	Very well	No		No								No
Yes	No		2021-04-28	Household	Montserrado	Bushrod	Yes	No	27	Female	Senior High School	Co-habiting	Self-employed	Yes		e. Putting on face and nose mask	No	No	No	No	Yes	No	No	No	No	No		Sometimes	Sometimes	Sometimes	Very well	No		No								No
Yes	Yes	Yes	2021-04-28	On Street	Montserrado	Commonwealth	No	No	20	Male	Senior High School	Single	Self-employed	No	Because there is no coronavirus in Liberia													Never	Never	Never	Very well	No		No								No
Yes	Yes	Yes	2021-04-28	Household	Montserrado	Commonwealth	Yes	No	31	Male	Bachelor’s degree	Married	Employed	Yes		b. Regular hand washing with soap c. Frequently using water or alcohol rub f. Avoid being in a crowded public place g. Maintaining social distance h. Avoid handshake	No	Yes	Yes	No	No	Yes	Yes	Yes	No	No		Sometimes	Sometimes	All the time	Very well	Yes	No	No								Yes	Someone in my community	No	No	Yes	No	No	No
Yes	Yes	Yes	2021-04-28	Household	Montserrado	Commonwealth	Yes	No	60	Female	Bachelor’s degree	Married	Self-employed	Yes		b. Regular hand washing with soap c. Frequently using water or alcohol rub d. Avoid touching of eyes, nose, and mouth e. Putting on face and nose mask f. Avoid being in a crowded public place g. Maintaining social distance h. Avoid handshake	No	Yes	Yes	Yes	Yes	Yes	Yes	Yes	No	No		Sometimes	Sometimes	Sometimes	Very well	No		No								No
Yes	Yes	Yes	2021-04-28	On Street	Montserrado	Commonwealth	Yes	No	27	Male	Junior High School	Single	Self-employed	Yes		b. Regular hand washing with soap	No	Yes	No	No	No	No	No	No	No	No		Sometimes	Never	Sometimes	Very well	No		No								No
Yes	Yes	Yes	2021-04-28	Household	Montserrado	Commonwealth	Yes	No	70	Female	No formal education	Divorce	Unemployed	I don’t know														Never	Never	Sometimes	Not at all	No		No								No
Yes	Yes	Yes	2021-04-28	Household	Montserrado	Commonwealth	No	Yes	28	Female	Bachelor’s degree	Single	Employed	Yes		a. By receiving Coronavirus vaccine b. Regular hand washing with soap c. Frequently using water or alcohol rub d. Avoid touching of eyes, nose, and mouth e. Putting on face and nose mask f. Avoid being in a crowded public place g. Maintaining social distance h. Avoid handshake	Yes	Yes	Yes	Yes	Yes	Yes	Yes	Yes	No	No		Sometimes	Sometimes	Sometimes	Very well	Yes	No	No								No
Yes	Yes	Yes	2021-04-28	Household	Montserrado	Commonwealth	Yes	No	19	Female	Junior High School	Single	Self-employed	Yes		b. Regular hand washing with soap c. Frequently using water or alcohol rub d. Avoid touching of eyes, nose, and mouth e. Putting on face and nose mask f. Avoid being in a crowded public place g. Maintaining social distance h. Avoid handshake	No	Yes	Yes	Yes	Yes	Yes	Yes	Yes	No	No		Sometimes	Sometimes	Sometimes	Very well	No		No								No
Yes	Yes	Yes	2021-04-28	On Street	Montserrado	Commonwealth	Yes	No	42	Male	Primary school	Single	Self-employed	Refused to answer														Never	Never	Never	Somewhat well	Refused to respond		Refused to respond								I don't know
Yes	Yes	Yes	2021-04-28	On Street	Montserrado	Commonwealth	No	No	30	Male	Senior High School	Single	Self-employed	Yes		e. Putting on face and nose mask c. Frequently using water or alcohol rub b. Regular hand washing with soap	No	Yes	Yes	No	Yes	No	No	No	No	No		Sometimes	Sometimes	Sometimes	Not well	No		No								No
Yes	No		2021-04-28	Household	Montserrado	Bushrod	Yes	No	60	Female	No formal education	Widow/Widower	Unemployed	No	I believe the covid19 is not here again													Sometimes	Sometimes	Sometimes	Not well	No		No								No
Yes	Yes	Yes	2021-04-28	Household	Montserrado	Commonwealth	Yes	No	35	Female	Junior High School	Co-habiting	Self-employed	Yes		b. Regular hand washing with soap g. Maintaining social distance	No	Yes	No	No	No	No	Yes	No	No	No		Sometimes	Sometimes	Sometimes	Somewhat well	No		No								Yes	Someone in my community	No	No	Yes	No	No	No
Yes	Yes	Yes	2021-04-28	Household	Montserrado	Commonwealth	Yes	No	50	Male	Bachelor’s degree	Married	Self-employed	Yes		b. Regular hand washing with soap e. Putting on face and nose mask	No	Yes	No	No	Yes	No	No	No	No	No		Sometimes	Sometimes	Sometimes	Somewhat well	No		No								No
Yes	Yes	Yes	2021-04-28	Household	Montserrado	Commonwealth	Yes	No	50	Female	Bachelor’s degree	Married	Self-employed	Yes		b. Regular hand washing with soap e. Putting on face and nose mask g. Maintaining social distance	No	Yes	No	No	Yes	No	Yes	No	No	No		All the time	All the time	All the time	Very well	No		No								Yes	Other	No	No	No	No	No	Church member
Yes	Yes	Yes	2021-04-28	Household	Montserrado	Commonwealth	Yes	No	29	Female	Senior High School	Co-habiting	Self-employed	Yes		e. Putting on face and nose mask	No	No	No	No	Yes	No	No	No	No	No		Sometimes	Sometimes	Sometimes	Somewhat well	No		No								Yes	Someone in my community	No	No	Yes	No	No	No
Yes	Yes	Yes	2021-04-28	Household	Montserrado	Commonwealth	Yes	No	56	Male	Senior High School	Co-habiting	Employed	Yes		b. Regular hand washing with soap	No	Yes	No	No	No	No	No	No	No	No		All the time	All the time	Sometimes	Somewhat well	No		No								No
Yes	No		2021-04-28	Household	Montserrado	Bushrod	Yes	No	68	Male	Senior High School	Married	Unemployed	Yes		b. Regular hand washing with soap e. Putting on face and nose mask	No	Yes	No	No	Yes	No	No	No	No	No		All the time	All the time	All the time	Very well	No		No								No
Yes	Yes	Yes	2021-04-28	Household	Montserrado	Commonwealth	Yes	No	30	Female	Junior High School	Co-habiting	Self-employed	Yes		b. Regular hand washing with soap e. Putting on face and nose mask	No	Yes	No	No	Yes	No	No	No	No	No		Sometimes	Sometimes	Sometimes	Somewhat well	No		No								No
Yes	Yes	Yes	2021-04-28	On Street	Montserrado	Commonwealth	Yes	No	30	Male	Senior High School	Single	Self-employed	Yes		b. Regular hand washing with soap	No	Yes	No	No	No	No	No	No	No	No		Sometimes	Sometimes	Sometimes	Somewhat well	No		No								No
Yes	No		2021-04-28	Household	Montserrado	Bushrod	Yes	No	35	Female	No formal education	Married	Unemployed	Yes		e. Putting on face and nose mask	No	No	No	No	Yes	No	No	No	No	No		Sometimes	Sometimes	Sometimes	Not well	No		No								No
Yes	Yes	Yes	2021-04-28	Household	Montserrado	Commonwealth	Yes	No	48	Female	Bachelor’s degree	Married	Self-employed	Yes		b. Regular hand washing with soap e. Putting on face and nose mask	No	Yes	No	No	Yes	No	No	No	No	No		Sometimes	Sometimes	Sometimes	Somewhat well	No		No								No
Yes	No		2021-04-28	Household	Montserrado	Careysburg	Yes	No	40	Female	No formal education	Married	Unemployed	Yes		b. Regular hand washing with soap e. Putting on face and nose mask	No	Yes	No	No	Yes	No	No	No	No	No		Sometimes	Sometimes	Sometimes	Not well	No		No								No
Yes	No		2021-04-28	Household	Montserrado	Careysburg	Yes	No	36	Female	Senior High School	Married	Unemployed	Yes		c. Frequently using water or alcohol rub b. Regular hand washing with soap e. Putting on face and nose mask	No	Yes	Yes	No	Yes	No	No	No	No	No		Sometimes	Sometimes	All the time	Very well	No		No								No
Yes	Yes	No	2021-04-28	Household	Montserrado	Careysburg	Yes	No	43	Female	No formal education	Married	Self-employed	Yes		e. Putting on face and nose mask b. Regular hand washing with soap	No	Yes	No	No	Yes	No	No	No	No	No		All the time	All the time	All the time	Very well	No		No								No
Yes	No		2021-04-28	Household	Montserrado	Careysburg	Yes	No	39	Male	Bachelor’s degree	Single	Employed	Yes		c. Frequently using water or alcohol rub b. Regular hand washing with soap e. Putting on face and nose mask	No	Yes	Yes	No	Yes	No	No	No	No	No		Sometimes	Sometimes	Sometimes	Very well	No		No								No
Yes	No		2021-04-28	Household	Montserrado	Careysburg	Yes	No	27	Female	Diploma/Associates/Technician	Single	Unemployed	Yes		b. Regular hand washing with soap c. Frequently using water or alcohol rub e. Putting on face and nose mask	No	Yes	Yes	No	Yes	No	No	No	No	No		Never	Sometimes	Sometimes	Not well	No		No								No
Yes	Yes	Yes	2021-04-28	Household	Montserrado	Somalia Drive	Yes	No	42	Male	Junior High School	Co-habiting	Employed	Yes		d. Avoid touching of eyes, nose, and mouth c. Frequently using water or alcohol rub b. Regular hand washing with soap h. Avoid handshake f. Avoid being in a crowded public place	No	Yes	Yes	Yes	No	Yes	No	Yes	No	No		All the time	All the time	All the time	Very well	No		No								No
Yes	No		2021-04-28	Household	Montserrado	Somalia Drive	Yes	No	58	Male	Bachelor’s degree	Married	Employed	Yes		b. Regular hand washing with soap e. Putting on face and nose mask g. Maintaining social distance	No	Yes	No	No	Yes	No	Yes	No	No	No		All the time	All the time	All the time	Very well	No		No								No
Yes	Yes	Yes	2021-04-28	Household	Montserrado	Somalia Drive	Yes	No	24	Female	Senior High School	Co-habiting	Unemployed	Yes		c. Frequently using water or alcohol rub b. Regular hand washing with soap e. Putting on face and nose mask	No	Yes	Yes	No	Yes	No	No	No	No	No		Sometimes	Sometimes	Sometimes	Very well	No		No								No
Yes	Yes	Yes	2021-04-28	Household	Montserrado	Somalia Drive	Yes	No	43	Male	Primary School	Single	Employed	Yes		e. Putting on face and nose mask b. Regular hand washing with soap	No	Yes	No	No	Yes	No	No	No	No	No		All the time	Sometimes	Sometimes	Very well	No		No								No
Yes	Yes	Yes	2021-04-28	Household	Montserrado	Somalia Drive	Yes	No	50	Female	Senior High School	Married	Unemployed	Yes		e. Putting on face and nose mask c. Frequently using water or alcohol rub f. Avoid being in a crowded public place	No	No	Yes	No	Yes	Yes	No	No	No	No		All the time	All the time	All the time	Very well	No		No								No
Yes	No		2021-04-28	Household	Montserrado	Somalia Drive	Yes	No	22	Female	Senior High School	Single	Unemployed	Yes		f. Avoid being in a crowded public place	No	No	No	No	No	Yes	No	No	No	No		All the time	All the time	All the time	Very well	No		No								No
Yes	No		2021-04-28	Household	Montserrado	Somalia Drive	Yes	No	19	Male	Senior High School	Single	Student	Yes		c. Frequently using water or alcohol rub b. Regular hand washing with soap g. Maintaining social distance e. Putting on face and nose mask	No	Yes	Yes	No	Yes	No	Yes	No	No	No		All the time	All the time	Sometimes	Neutral	No		No								No
Yes	No		2021-04-28	Household	Montserrado	Somalia Drive	Yes		42	Female	No formal education	Single	Employed	Yes		b. Regular hand washing with soap c. Frequently using water or alcohol rub d. Avoid touching of eyes, nose, and mouth	No	Yes	Yes	Yes	No	No	No	No	No	No		All the time	All the time	Sometimes	Very well	Yes	No	No								No
Yes	No		2021-04-28	Household	Montserrado	Somalia Drive	Yes	No	29	Female	Senior High School	Single	Unemployed	Yes		b. Regular hand washing with soap c. Frequently using water or alcohol rub e. Putting on face and nose mask	No	Yes	Yes	No	Yes	No	No	No	No	No		Sometimes	Never	Sometimes	Somewhat well	No		No								No
Yes	No		2021-04-28	Household	Montserrado	Somalia Drive	Yes	No	60	Male	Diploma/Associates/Technician	Single	Unemployed	Yes		b. Regular hand washing with soap c. Frequently using water or alcohol rub e. Putting on face and nose mask h. Avoid handshake f. Avoid being in a crowded public place	No	Yes	Yes	No	Yes	Yes	No	Yes	No	No		All the time	All the time	Sometimes	Somewhat well	No		No								No
Yes	Yes	Yes	2021-04-28	Health facility	Montserrado	Commonwealth	No	Yes	39	Female	Diploma/Associates/Technician	Single	Employed	Yes		b. Regular hand washing with soap a. By receiving Coronavirus vaccine c. Frequently using water or alcohol rub f. Avoid being in a crowded public place g. Maintaining social distance h. Avoid handshake	Yes	Yes	Yes	No	No	Yes	Yes	Yes	No	No		Sometimes	Sometimes	All the time	Very well	No		No								No
Yes	Yes	Yes	2021-04-28	Health facility	Montserrado	Bushrod	Yes	Yes	34	Female	Diploma/Associates/Technician	Single	Employed	Yes		b. Regular hand washing with soap c. Frequently using water or alcohol rub e. Putting on face and nose mask	No	Yes	Yes	No	Yes	No	No	No	No	No		All the time	Sometimes	Sometimes	Somewhat well	No		No								Yes	Friend	No	Yes	No	No	No	No
Yes	Yes	Yes	2021-04-28	On Street	Montserrado	Careysburg	No	No	33	Male	Diploma/Associates/Technician	Married	Employed	Yes		b. Regular hand washing with soap c. Frequently using water or alcohol rub	No	Yes	Yes	No	No	No	No	No	No	No		All the time	All the time	Sometimes	Very well	No		No								No
Yes	Yes	Yes	2021-04-28	On Street	Montserrado	Careysburg	No	No	36	Female	Senior High School	Married	Employed	Yes		c. Frequently using water or alcohol rub b. Regular hand washing with soap d. Avoid touching of eyes, nose, and mouth	No	Yes	Yes	Yes	No	No	No	No	No	No		All the time	Sometimes	All the time	Very well	No		No								No
Yes	Yes	Yes	2021-04-28	On Street	Montserrado	Careysburg	No	No	56	Male	Senior High School	Married	Employed	Yes		b. Regular hand washing with soap d. Avoid touching of eyes, nose, and mouth	No	Yes	No	Yes	No	No	No	No	No	No		All the time	All the time	All the time	Very well	No		No								No
Yes	Yes	Yes	2021-04-28	On Street	Montserrado	Careysburg	Yes	No	31	Female	Junior High School	Single	Unemployed	Yes		f. Avoid being in a crowded public place d. Avoid touching of eyes, nose, and mouth c. Frequently using water or alcohol rub	No	No	Yes	Yes	No	Yes	No	No	No	No		All the time	Never	Sometimes	Not well	No		No								Yes	Friend	No	Yes	No	No	No	No
Yes	Yes	Yes	2021-04-28	On Street	Montserrado	Careysburg	No	No	44	Female	No formal education	Married	Self-employed	Yes		b. Regular hand washing with soap c. Frequently using water or alcohol rub d. Avoid touching of eyes, nose, and mouth	No	Yes	Yes	Yes	No	No	No	No	No	No		All the time	All the time	All the time	Very well	No		No								No
Yes	Yes	Yes	2021-04-28	On Street	Montserrado	Careysburg	Yes	No	34	Male	Junior High School	Married	Self-employed	Yes		c. Frequently using water or alcohol rub b. Regular hand washing with soap	No	Yes	Yes	No	No	No	No	No	No	No		All the time	All the time	All the time	Very well	No		No								No
Yes	Yes	Yes	2021-04-28	On Street	Montserrado	Careysburg	Yes	No	23	Male	Senior High School	Single	Self-employed	Yes		b. Regular hand washing with soap c. Frequently using water or alcohol rub g. Maintaining social distance	No	Yes	Yes	No	No	No	Yes	No	No	No		All the time	Never	Never	Very well	No		No								No
Yes	No		2021-04-27	Household	Montserrado	Todee	Yes	No	55	Female	Senior High School	Single	Unemployed	Yes		b. Regular hand washing with soap	No	Yes	No	No	No	No	No	No	No	No		Sometimes	Sometimes	Sometimes	Very well	No		No								No
Yes	No		2021-04-27	Household	Montserrado	Todee	Yes	No	76	Female	Senior High School	Widow/Widower	Unemployed	Yes		c. Frequently using water or alcohol rub	No	No	Yes	No	No	No	No	No	No	No		Sometimes	Sometimes	Sometimes	Very well	No		No								No
Yes	No		2021-04-27	Household	Montserrado	Todee	Yes	No	60	Male	Primary school	Married	Unemployed	Yes		b. Regular hand washing with soap	No	Yes	No	No	No	No	No	No	No	No		Sometimes	Sometimes	Sometimes	Very well	No		No								No
Yes	No		2021-04-27	Household	Montserrado	Todee	Yes	No	65	Male	Certificate/Vocational	Separated	Self-employed	Yes		b. Regular hand washing with soap	No	Yes	No	No	No	No	No	No	No	No		All the time	Sometimes	Sometimes	Very well	No		No								I don't know
Yes	No		2021-04-27	Household	Montserrado	Todee	Yes	No	53	Male	Diploma/Associates/Technician	Co-habiting	Self-employed	Yes		f. Avoid being in a crowded public place	No	No	No	No	No	Yes	No	No	No	No		Sometimes	Sometimes	Sometimes	Very well	No		Yes	a. Family member	Yes	No	No	No	No		No
Yes	No		2021-04-27	Household	Montserrado	Todee	Yes	No	48	Male	Senior High School	Co-habiting	Self-employed	Yes		b. Regular hand washing with soap j. Others	No	Yes	No	No	No	No	No	No	No	Yes	Nose mask sometimes	All the time	All the time	Sometimes	Very well	No		No								No
Yes	No		2021-04-27	Household	Montserrado	Todee	Yes	No	47	Female	Primary School	Co-habiting	Self-employed	Yes		b. Regular hand washing with soap e. Putting on face and nose mask	No	Yes	No	No	Yes	No	No	No	No	No		All the time	All the time	Sometimes	Very well	No		No								No
Yes	No		2021-04-27	Household	Montserrado	Todee	Yes	No	45	Male	Senior High School	Married	Self-employed	Yes		b. Regular hand washing with soap f. Avoid being in a crowded public place	No	Yes	No	No	No	Yes	No	No	No	No		All the time	All the time	Sometimes	Very well	No		No								No
Yes	No		2021-04-27	Household	Montserrado	Todee	Yes	No	40	Male	No formal education	Single	Self-employed	Yes		b. Regular hand washing with soap e. Putting on face and nose mask	No	Yes	No	No	Yes	No	No	No	No	No		Sometimes	Sometimes	Sometimes	Very well	No		No								No
Yes	No		2021-04-27	Household	Montserrado	Todee	Yes	No	44	Male	Senior High School	Married	Self-employed	Yes		b. Regular hand washing with soap g. Maintaining social distance	No	Yes	No	No	No	No	Yes	No	No	No		All the time	All the time	Sometimes	Very well	No		No								No
Yes	No		2021-04-27	Household	Montserrado	Todee	Yes	No	51	Male	Senior High School	Married	Self-employed	Yes		b. Regular hand washing with soap e. Putting on face and nose mask	No	Yes	No	No	Yes	No	No	No	No	No		Sometimes	Sometimes	Sometimes	Very well	No		No								No
Yes	No		2021-04-27	Household	Montserrado	Todee	Yes	No	62	Male	Certificate/Vocational	Widow/Widower	Self-employed	Yes		b. Regular hand washing with soap j. Others	No	Yes	No	No	No	No	No	No	No	Yes	Drink my African medicines	All the time	Sometimes	Sometimes	Somewhat well	No		No								I don't know
Yes	Yes	Yes	2021-04-27	Household	Montserrado	Todee	Yes	No	41	Male	Junior High School	Married	Self-employed	Yes		e. Putting on face and nose mask b. Regular hand washing with soap g. Maintaining social distance	No	Yes	No	No	Yes	No	Yes	No	No	No		All the time	Sometimes	Sometimes	Very well	No		No								No
Yes	Yes	Yes	2021-04-27	Household	Montserrado	Todee	Yes	No	51	Female	No formal education	Married	Self-employed	Yes		b. Regular hand washing with soap e. Putting on face and nose mask g. Maintaining social distance	No	Yes	No	No	Yes	No	Yes	No	No	No		All the time	All the time	All the time	Very well	No		No								No
Yes	No		2021-04-27	Household	Montserrado	Todee	Yes	No	23	Male	Junior High School	Co-habiting	Self-employed	Yes		b. Regular hand washing with soap e. Putting on face and nose mask	No	Yes	No	No	Yes	No	No	No	No	No		All the time	Sometimes	Sometimes	Very well	No		No								No
Yes	No		2021-04-27	Household	Montserrado	Todee	Yes	No	41	Male	College	Co-habiting	Self-employed	Yes		b. Regular hand washing with soap g. Maintaining social distance e. Putting on face and nose mask	No	Yes	No	No	Yes	No	Yes	No	No	No		All the time	Sometimes	Sometimes	Very well	No		No								No
Yes	No		2021-04-27	Household	Montserrado	Todee	Yes	No	46	Male	Primary School	Married	Self-employed	Yes		b. Regular hand washing with soap h. Avoid handshake g. Maintaining social distance	No	Yes	No	No	No	No	Yes	Yes	No	No		All the time	All the time	Sometimes	Very well	No		No								No
Yes	No		2021-04-27	Household	Montserrado	Todee	Yes	No	39	Male	Senior High School	Co-habiting	Self-employed	Yes		g. Maintaining social distance b. Regular hand washing with soap c. Frequently using water or alcohol rub	No	Yes	Yes	No	No	No	Yes	No	No	No		All the time	All the time	Sometimes	Very well	No		No								No
Yes	No		2021-04-27	Household	Montserrado	Todee	Yes	No	28	Female	No formal education	Co-habiting	Self-employed	Yes		b. Regular hand washing with soap e. Putting on face and nose mask	No	Yes	No	No	Yes	No	No	No	No	No		All the time	Sometimes	All the time	Very well	No		No								No
Yes	No		2021-04-27	Household	Montserrado	Todee	Yes	No	63	Male	Diploma/Associates/Technician	Married	Employed	Yes		g. Maintaining social distance e. Putting on face and nose mask b. Regular hand washing with soap	No	Yes	No	No	Yes	No	Yes	No	No	No		All the time	All the time	All the time	Somewhat well	No		No								No
Yes	No		2021-04-28	On Street	Montserrado	Todee	No	No	32	Male	Senior High School	Single	Self-employed	Yes		c. Frequently using water or alcohol rub e. Putting on face and nose mask h. Avoid handshake	No	No	Yes	No	Yes	No	No	Yes	No	No		All the time	All the time	Sometimes	Very well	No		No								No
Yes	No		2021-04-28	On Street	Montserrado	Todee	No	No	52	Male	Primary School	Single	Self-employed	Yes		b. Regular hand washing with soap e. Putting on face and nose mask g. Maintaining social distance h. Avoid handshake	No	Yes	No	No	Yes	No	Yes	Yes	No	No		All the time	All the time	Sometimes	Very well	No		No								No
Yes	No		2021-04-28	On Street	Montserrado	Todee	No	No	22	Male	Senior High School	Co-habiting	Self-employed	Yes		c. Frequently using water or alcohol rub b. Regular hand washing with soap g. Maintaining social distance f. Avoid being in a crowded public place	No	Yes	Yes	No	No	Yes	Yes	No	No	No		Sometimes	Sometimes	Sometimes	Very well	No		No								No
Yes	No		2021-04-28	On Street	Montserrado	Todee	No	No	45	Male	Primary School	Co-habiting	Self-employed	Yes		b. Regular hand washing with soap g. Maintaining social distance e. Putting on face and nose mask h. Avoid handshake	No	Yes	No	No	Yes	No	Yes	Yes	No	No		Sometimes	Sometimes	Sometimes	Very well	No		No								No
Yes	No		2021-04-28	On Street	Montserrado	Todee	No	No	27	Female	Primary School	Co-habiting	Self-employed	Yes		e. Putting on face and nose mask b. Regular hand washing with soap	No	Yes	No	No	Yes	No	No	No	No	No		All the time	Sometimes	Sometimes	Very well	No		No								No
Yes	No		2021-04-28	On Street	Montserrado	Todee	No	No	26	Male	Bachelor’s degree	Single	Student	Yes		e. Putting on face and nose mask b. Regular hand washing with soap f. Avoid being in a crowded public place	No	Yes	No	No	Yes	Yes	No	No	No	No		All the time	All the time	All the time	Very well	No		No								No
Yes	No		2021-04-28	On Street	Montserrado	Todee	No	No	55	Male	Junior High School	Co-habiting	Self-employed	Yes		b. Regular hand washing with soap h. Avoid handshake	No	Yes	No	No	No	No	No	Yes	No	No		Sometimes	Sometimes	Sometimes	Very well	No		No								No
Yes	No		2021-04-28	Household	Montserrado	Todee	Yes	No	31	Female	No formal education	Separated	Unemployed	Yes		g. Maintaining social distance b. Regular hand washing with soap h. Avoid handshake	No	Yes	No	No	No	No	Yes	Yes	No	No		All the time	All the time	Sometimes	Very well	No		No								No
Yes	No		2021-04-28	On Street	Montserrado	Todee	No	No	32	Female	Junior High School	Co-habiting	Self-employed	Yes		b. Regular hand washing with soap e. Putting on face and nose mask g. Maintaining social distance	No	Yes	No	No	Yes	No	Yes	No	No	No		All the time	All the time	Sometimes	Very well	No		No								No
Yes	No		2021-04-28	On Street	Montserrado	Todee	No	No	40	Female	No formal education	Separated	Self-employed	Yes		g. Maintaining social distance b. Regular hand washing with soap f. Avoid being in a crowded public place	No	Yes	No	No	No	Yes	Yes	No	No	No		All the time	All the time	Sometimes	Very well	No		No								No
Yes	No		2021-04-28	Health facility	Montserrado	Todee	Yes	Yes	56	Male	College	Married	Unemployed	Yes		b. Regular hand washing with soap e. Putting on face and nose mask g. Maintaining social distance f. Avoid being in a crowded public place j. Others	No	Yes	No	No	Yes	Yes	Yes	No	No	Yes	Don't visit body sites	All the time	All the time	Sometimes	Somewhat well	No		No								No
Yes	No		2021-04-28	Health facility	Montserrado	Todee	Yes	Yes	44	Female	Senior High School	Single	Unemployed	Yes		b. Regular hand washing with soap e. Putting on face and nose mask j. Others	No	Yes	No	No	Yes	No	No	No	No	Yes	Take some medications for the headache from the nose mask wearing	All the time	Sometimes	All the time	Very well	No		No								No
Yes	Yes	Yes	2021-04-28	Health facility	Montserrado	Todee	Yes	Yes	35	Female	Bachelor’s degree	Married	Employed	Yes		g. Maintaining social distance b. Regular hand washing with soap e. Putting on face and nose mask j. Others	No	Yes	No	No	Yes	No	Yes	No	No	Yes	No hugging	All the time	All the time	Sometimes	Very well	No		No								No
Yes	No		2021-04-28	Health facility	Montserrado	Todee	Yes	Yes	50	Male	Diploma/Associates/Technician	Married	Employed	Yes		b. Regular hand washing with soap d. Avoid touching of eyes, nose, and mouth f. Avoid being in a crowded public place	No	Yes	No	Yes	No	Yes	No	No	No	No		All the time	All the time	Sometimes	Very well	No		No								Yes	Work colleague	No	No	No	No	Yes	No
Yes	Yes	Yes	2021-04-28	Health facility	Montserrado	Todee	Yes	Yes	35	Male	Master’s degree	Co-habiting	Unemployed	Yes		b. Regular hand washing with soap e. Putting on face and nose mask f. Avoid being in a crowded public place	No	Yes	No	No	Yes	Yes	No	No	No	No		All the time	All the time	Sometimes	Very well	No		No								Yes	Work colleague	No	No	No	No	Yes	No
Yes	No		2021-04-28	Household	Montserrado	Bushrod	Yes	No	49	Female	No formal education	Single	Self-employed	No	Looking up to God for protection													Sometimes	Sometimes	Sometimes	Somewhat well	No		No								No
Yes	No		2021-04-28	Household	Montserrado	Bushrod	Yes	No	34	Female	Junior High School	Single	Self-employed	Yes		b. Regular hand washing with soap h. Avoid handshake	No	Yes	No	No	No	No	No	Yes	No	No		Sometimes	Sometimes	Sometimes	Somewhat well	No		No								No
Yes	No		2021-04-27	Health facility	Montserrado	Somalia Drive	No	Yes	35	Female	Diploma/Associates/Technician	Married	Employed	Yes		b. Regular hand washing with soap c. Frequently using water or alcohol rub d. Avoid touching of eyes, nose, and mouth e. Putting on face and nose mask g. Maintaining social distance h. Avoid handshake	No	Yes	Yes	Yes	Yes	No	Yes	Yes	No	No		Sometimes	Sometimes	Sometimes	Very well	No		No								No
Yes	No		2021-04-27	Health facility	Montserrado	Somalia Drive	No	Yes	35	Female	Bachelor’s degree	Married	Employed	Yes		b. Regular hand washing with soap c. Frequently using water or alcohol rub d. Avoid touching of eyes, nose, and mouth e. Putting on face and nose mask f. Avoid being in a crowded public place g. Maintaining social distance h. Avoid handshake	No	Yes	Yes	Yes	Yes	Yes	Yes	Yes	No	No		All the time	All the time	Sometimes	Very well	No		Yes	a. Family member	Yes	No	No	No	No		Yes	Family member	Yes	No	No	No	No	No
Yes	Yes	Yes	2021-04-27	Health facility	Montserrado	Somalia Drive	No	Yes	50	Female	Bachelor’s degree	Married	Employed	Yes		a. By receiving Coronavirus vaccine b. Regular hand washing with soap c. Frequently using water or alcohol rub d. Avoid touching of eyes, nose, and mouth e. Putting on face and nose mask f. Avoid being in a crowded public place g. Maintaining social distance h. Avoid handshake	Yes	Yes	Yes	Yes	Yes	Yes	Yes	Yes	No	No		All the time	Sometimes	All the time	Very well	No		No								No
Yes	Yes	Yes	2021-04-28	Health facility	Montserrado	Somalia Drive	No	Yes	39	Female	Bachelor’s degree	Single	Employed	Yes		a. By receiving Coronavirus vaccine b. Regular hand washing with soap c. Frequently using water or alcohol rub d. Avoid touching of eyes, nose, and mouth e. Putting on face and nose mask f. Avoid being in a crowded public place g. Maintaining social distance h. Avoid handshake	Yes	Yes	Yes	Yes	Yes	Yes	Yes	Yes	No	No		Sometimes	Sometimes	Sometimes	Very well	No		No								No
Yes	Yes	Yes	2021-04-28	Health facility	Montserrado	Somalia Drive	No	Yes	40	Female	Bachelor’s degree	Married	Employed	Yes		b. Regular hand washing with soap c. Frequently using water or alcohol rub d. Avoid touching of eyes, nose, and mouth e. Putting on face and nose mask f. Avoid being in a crowded public place g. Maintaining social distance h. Avoid handshake	No	Yes	Yes	Yes	Yes	Yes	Yes	Yes	No	No		All the time	All the time	All the time	Very well	No		No								No
Yes	Yes	Yes	2021-04-28	Health facility	Montserrado	Somalia Drive	No	Yes	37	Female	Diploma/Associates/Technician	Married	Employed	Yes		b. Regular hand washing with soap c. Frequently using water or alcohol rub d. Avoid touching of eyes, nose, and mouth e. Putting on face and nose mask f. Avoid being in a crowded public place g. Maintaining social distance h. Avoid handshake	No	Yes	Yes	Yes	Yes	Yes	Yes	Yes	No	No		All the time	All the time	All the time	Very well	No		No								No
Yes	No		2021-04-28	Household	Montserrado	Somalia Drive	Yes	No	27	Female	Diploma/Associates/Technician	Single	Self-employed	Yes		b. Regular hand washing with soap c. Frequently using water or alcohol rub d. Avoid touching of eyes, nose, and mouth e. Putting on face and nose mask f. Avoid being in a crowded public place g. Maintaining social distance h. Avoid handshake	No	Yes	Yes	Yes	Yes	Yes	Yes	Yes	No	No		Sometimes	Sometimes	Sometimes	Neutral	No		No								No
Yes	No		2021-04-28	Household	Montserrado	Somalia Drive	Yes	No	20	Female	Junior High School	Other	Unemployed	Yes		b. Regular hand washing with soap c. Frequently using water or alcohol rub d. Avoid touching of eyes, nose, and mouth e. Putting on face and nose mask f. Avoid being in a crowded public place g. Maintaining social distance h. Avoid handshake	No	Yes	Yes	Yes	Yes	Yes	Yes	Yes	No	No		Sometimes	Sometimes	Sometimes	Very well	No		No								No
Yes	No		2021-04-28	Household	Montserrado	Somalia Drive	Yes	No	33	Female	Diploma/Associates/Technician	Married	Unemployed	Yes		b. Regular hand washing with soap c. Frequently using water or alcohol rub d. Avoid touching of eyes, nose, and mouth e. Putting on face and nose mask f. Avoid being in a crowded public place g. Maintaining social distance h. Avoid handshake	No	Yes	Yes	Yes	Yes	Yes	Yes	Yes	No	No		All the time	All the time	All the time	Very well	No		No								No
Yes	Yes	Yes	2021-04-28	On Street	Montserrado	Somalia Drive	Yes	No	18	Male	Senior High School	Single	Student	Yes		b. Regular hand washing with soap c. Frequently using water or alcohol rub d. Avoid touching of eyes, nose, and mouth e. Putting on face and nose mask f. Avoid being in a crowded public place g. Maintaining social distance	No	Yes	Yes	Yes	Yes	Yes	Yes	No	No	No		Sometimes	Sometimes	Sometimes	Neutral	No		No								No
Yes	Yes	Yes	2021-04-28	On Street	Montserrado	Somalia Drive	Yes	No	20	Male	Senior High School	Single	Student	Yes		b. Regular hand washing with soap c. Frequently using water or alcohol rub d. Avoid touching of eyes, nose, and mouth e. Putting on face and nose mask f. Avoid being in a crowded public place g. Maintaining social distance h. Avoid handshake	No	Yes	Yes	Yes	Yes	Yes	Yes	Yes	No	No		All the time	All the time	All the time	Very well	No		No								No
Yes	Yes	Yes	2021-04-28	On Street	Montserrado	Somalia Drive	Yes	No	18	Female	Senior High School	Single	Student	Yes		c. Frequently using water or alcohol rub d. Avoid touching of eyes, nose, and mouth e. Putting on face and nose mask f. Avoid being in a crowded public place g. Maintaining social distance	No	No	Yes	Yes	Yes	Yes	Yes	No	No	No		Sometimes	Sometimes	All the time	Very well	No		No								No
Yes	No		2021-04-28	Household	Montserrado	Central Monrovia	Yes	Yes	22	Female	Diploma/Associates/Technician	Single	Employed	Yes		b. Regular hand washing with soap c. Frequently using water or alcohol rub d. Avoid touching of eyes, nose, and mouth e. Putting on face and nose mask	No	Yes	Yes	Yes	Yes	No	No	No	No	No		Sometimes	All the time	Sometimes	Somewhat well	No		No								Yes	Family member	Yes	No	No	No	No	No
Yes	No		2021-04-27	Household	Montserrado	St. Paul River	Yes	No	26	Female	Diploma/Associates/Technician	Single	Employed	Yes		c. Frequently using water or alcohol rub b. Regular hand washing with soap e. Putting on face and nose mask g. Maintaining social distance	No	Yes	Yes	No	Yes	No	Yes	No	No	No		All the time	All the time	All the time	Somewhat well	No		No								No
Yes	No		2021-04-28	On Street	Montserrado	St. Paul River	Yes	No	49	Male	No formal education	Single	Unemployed	Yes		b. Regular hand washing with soap c. Frequently using water or alcohol rub e. Putting on face and nose mask	No	Yes	Yes	No	Yes	No	No	No	No	No		Sometimes	Sometimes	Sometimes	Somewhat well	No		No								No
Yes	Yes	No	2021-04-28	On Street	Montserrado	St. Paul River	Yes	No	23	Male	Diploma/Associates/Technician	Single	Self-employed	Yes		b. Regular hand washing with soap c. Frequently using water or alcohol rub e. Putting on face and nose mask	No	Yes	Yes	No	Yes	No	No	No	No	No		All the time	Never	All the time	Very well	No		No								No
Yes	No		2021-04-28	On Street	Montserrado	St. Paul River	Yes	No	34	Female	Diploma/Associates/Technician	Married	Self-employed	Yes		b. Regular hand washing with soap c. Frequently using water or alcohol rub e. Putting on face and nose mask g. Maintaining social distance	No	Yes	Yes	No	Yes	No	Yes	No	No	No		All the time	Sometimes	All the time	Somewhat well	No		No								No
Yes	No		2021-04-28	On Street	Montserrado	St. Paul River	Yes	No	34	Male	Junior High School	Single	Unemployed	Yes		b. Regular hand washing with soap c. Frequently using water or alcohol rub e. Putting on face and nose mask	No	Yes	Yes	No	Yes	No	No	No	No	No		Sometimes	Never	Sometimes	Somewhat well	No		Yes	b. Friend d. Someone in my church/mosque	No	Yes	No	Yes	No		No
Yes	No		2021-04-28	On Street	Montserrado	St. Paul River	No	No	41	Female	Bachelor’s degree	Married	Self-employed	Yes		b. Regular hand washing with soap c. Frequently using water or alcohol rub e. Putting on face and nose mask	No	Yes	Yes	No	Yes	No	No	No	No	No		Sometimes	Sometimes	Sometimes	Neutral	No		No								No
Yes	No		2021-04-28	On Street	Montserrado	St. Paul River	No	No	45	Male	Senior High School	Married	Employed	Yes		b. Regular hand washing with soap c. Frequently using water or alcohol rub e. Putting on face and nose mask	No	Yes	Yes	No	Yes	No	No	No	No	No		All the time	Never	Sometimes	Very well	Yes	No	No								No
Yes	No		2021-04-28	On Street	Montserrado	St. Paul River	Yes	No	38	Female	No formal education	Single	Self-employed	Yes		b. Regular hand washing with soap c. Frequently using water or alcohol rub e. Putting on face and nose mask	No	Yes	Yes	No	Yes	No	No	No	No	No		Sometimes	Never	Sometimes	Neutral	No		No								No
Yes	No		2021-04-28	On Street	Montserrado	St. Paul River	Yes	No	24	Male	Senior High School	Single	Self-employed	No	Because I don't think covid 19 is in Liberia													Never	Never	Never	Neutral	No		No								No
Yes	No		2021-04-28	On Street	Montserrado	St. Paul River	Yes	No	27	Male	Diploma/Associates/Technician	Single	Self-employed	Yes		b. Regular hand washing with soap c. Frequently using water or alcohol rub d. Avoid touching of eyes, nose, and mouth e. Putting on face and nose mask f. Avoid being in a crowded public place	No	Yes	Yes	Yes	Yes	Yes	No	No	No	No		Sometimes	Sometimes	Sometimes	Somewhat well	No		No								No
Yes	No		2021-04-28	Household	Montserrado	St. Paul River	Yes	No	38	Female	Diploma/Associates/Technician	Single	Unemployed	Yes		b. Regular hand washing with soap e. Putting on face and nose mask	No	Yes	No	No	Yes	No	No	No	No	No		Sometimes	Never	Sometimes	Not well	Yes	No	No								No
Yes	No		2021-04-28	Household	Montserrado	St. Paul River	Yes	No	47	Female	Bachelor’s degree	Married	Employed	Yes		b. Regular hand washing with soap c. Frequently using water or alcohol rub d. Avoid touching of eyes, nose, and mouth e. Putting on face and nose mask g. Maintaining social distance f. Avoid being in a crowded public place h. Avoid handshake	No	Yes	Yes	Yes	Yes	Yes	Yes	Yes	No	No		All the time	All the time	All the time	Somewhat well	Yes	No	Yes	b. Friend	No	Yes	No	No	No		Yes	Family member	Yes	No	No	No	No	No
Yes	No		2021-04-28	Household	Montserrado	St. Paul River	Yes	No	36	Female	Diploma/Associates/Technician	Married	Unemployed	Yes		h. Avoid handshake g. Maintaining social distance b. Regular hand washing with soap c. Frequently using water or alcohol rub e. Putting on face and nose mask f. Avoid being in a crowded public place	No	Yes	Yes	No	Yes	Yes	Yes	Yes	No	No		All the time	All the time	All the time	Somewhat well	No		No								No
Yes	No		2021-04-28	Household	Montserrado	St. Paul River	Yes	No	20	Male	Junior High School	Single	Unemployed	Yes		b. Regular hand washing with soap c. Frequently using water or alcohol rub f. Avoid being in a crowded public place e. Putting on face and nose mask g. Maintaining social distance	No	Yes	Yes	No	Yes	Yes	Yes	No	No	No		Sometimes	Sometimes	Sometimes	Very well	No		No								No
Yes	No		2021-04-28	Household	Montserrado	St. Paul River	Yes	No	47	Male	Senior High School	Single	Self-employed	Yes		b. Regular hand washing with soap c. Frequently using water or alcohol rub g. Maintaining social distance h. Avoid handshake e. Putting on face and nose mask f. Avoid being in a crowded public place	No	Yes	Yes	No	Yes	Yes	Yes	Yes	No	No		All the time	All the time	All the time	Somewhat well	No		No								No
Yes	No		2021-04-28	Household	Montserrado	St. Paul River	Yes	No	58	Male	No formal education	Married	Self-employed	Yes		b. Regular hand washing with soap c. Frequently using water or alcohol rub e. Putting on face and nose mask	No	Yes	Yes	No	Yes	No	No	No	No	No		Sometimes	Never	Sometimes		No		No								No
Yes	Yes	Yes	2021-04-28	Household	Montserrado	Careysburg	Yes	No	38	Male	Senior High School	Single	Self-employed	Yes		b. Regular hand washing with soap c. Frequently using water or alcohol rub e. Putting on face and nose mask	No	Yes	Yes	No	Yes	No	No	No	No	No		All the time	Sometimes	Sometimes	Very well	No		No								No
Yes	Yes	Yes	2021-04-28	Household	Montserrado	Careysburg	Yes	No	23	Female	Senior High School	Single	Unemployed	Yes		b. Regular hand washing with soap d. Avoid touching of eyes, nose, and mouth e. Putting on face and nose mask g. Maintaining social distance h. Avoid handshake c. Frequently using water or alcohol rub a. By receiving Coronavirus vaccine	Yes	Yes	Yes	Yes	Yes	No	Yes	Yes	No	No		Sometimes	Sometimes	Sometimes	Not at all	No		No								No
Yes	Yes	Yes	2021-04-28	Household	Montserrado	Careysburg	Yes	No	33	Female	No formal education	Single	Self-employed	Yes		d. Avoid touching of eyes, nose, and mouth f. Avoid being in a crowded public place c. Frequently using water or alcohol rub b. Regular hand washing with soap	No	Yes	Yes	Yes	No	Yes	No	No	No	No		Sometimes	Sometimes	Sometimes	Very well	No		No								No
Yes	Yes	Yes	2021-04-28	Household	Montserrado	Careysburg	Yes	No	36	Male	Junior High School	Single	Unemployed	Yes		b. Regular hand washing with soap c. Frequently using water or alcohol rub d. Avoid touching of eyes, nose, and mouth e. Putting on face and nose mask f. Avoid being in a crowded public place	No	Yes	Yes	Yes	Yes	Yes	No	No	No	No		All the time	Sometimes	Sometimes	Very well	No		No								No
Yes	Yes	Yes	2021-04-28	Household	Montserrado	Careysburg	Yes	No	39	Female	No formal education	Single	Unemployed	Yes		a. By receiving Coronavirus vaccine b. Regular hand washing with soap c. Frequently using water or alcohol rub d. Avoid touching of eyes, nose, and mouth e. Putting on face and nose mask	Yes	Yes	Yes	Yes	Yes	No	No	No	No	No		All the time	Sometimes	Sometimes	Very well	Yes	No	No								No
Yes	Yes	Yes	2021-04-28	Household	Montserrado	Careysburg	Yes	No	58	Female	No formal education	Widow/Widower	Unemployed	Yes		f. Avoid being in a crowded public place d. Avoid touching of eyes, nose, and mouth c. Frequently using water or alcohol rub g. Maintaining social distance	No	No	Yes	Yes	No	Yes	Yes	No	No	No		Sometimes	Sometimes	Sometimes	Somewhat well	No		No								No
Yes	Yes	Yes	2021-04-28	Household	Montserrado	Careysburg	Yes	No	23	Female	Junior High School	Single	Unemployed	Yes		b. Regular hand washing with soap e. Putting on face and nose mask	No	Yes	No	No	Yes	No	No	No	No	No		All the time	Sometimes	Sometimes	Somewhat well	No		No								No
Yes	Yes	Yes	2021-04-28	Household	Montserrado	Careysburg	Yes	No	32	Female	Junior High School	Married	Unemployed	Yes		b. Regular hand washing with soap c. Frequently using water or alcohol rub f. Avoid being in a crowded public place e. Putting on face and nose mask	No	Yes	Yes	No	Yes	Yes	No	No	No	No		All the time	Sometimes	All the time	Very well	No		No								No
Yes	Yes	Yes	2021-04-28	Household	Montserrado	Careysburg	Yes	No	32	Male	Junior High School	Married	Unemployed	Yes		b. Regular hand washing with soap c. Frequently using water or alcohol rub f. Avoid being in a crowded public place e. Putting on face and nose mask d. Avoid touching of eyes, nose, and mouth	No	Yes	Yes	Yes	Yes	Yes	No	No	No	No		All the time	All the time	All the time	Very well	Yes	No	No								No
Yes	Yes	Yes	2021-04-28	Household	Montserrado	Careysburg	Yes	No	28	Male	Junior High School	Married	Unemployed	Yes		c. Frequently using water or alcohol rub d. Avoid touching of eyes, nose, and mouth e. Putting on face and nose mask f. Avoid being in a crowded public place g. Maintaining social distance h. Avoid handshake	No	No	Yes	Yes	Yes	Yes	Yes	Yes	No	No		All the time	All the time	Sometimes	Very well	No		No								No
Yes	Yes	Yes	2021-04-28	Household	Montserrado	Careysburg	Yes	No		Female	Junior High School	Single	Unemployed	Yes		c. Frequently using water or alcohol rub d. Avoid touching of eyes, nose, and mouth e. Putting on face and nose mask f. Avoid being in a crowded public place	No	No	Yes	Yes	Yes	Yes	No	No	No	No		Sometimes	Sometimes	Never	Very well	No		No								No
Yes	Yes	Yes	2021-04-28	Household	Montserrado	Careysburg	Yes	No	45	Male	Senior High School	Married	Self-employed	Yes		b. Regular hand washing with soap e. Putting on face and nose mask d. Avoid touching of eyes, nose, and mouth	No	Yes	No	Yes	Yes	No	No	No	No	No		All the time	Sometimes	Sometimes	Somewhat well	No		No								No
Yes	Yes	Yes	2021-04-28	Household	Montserrado	Somalia Drive	Yes	No	48	Male	Primary school	Single	Unemployed	Yes		b. Regular hand washing with soap g. Maintaining social distance e. Putting on face and nose mask d. Avoid touching of eyes, nose, and mouth c. Frequently using water or alcohol rub	No	Yes	Yes	Yes	Yes	No	Yes	No	No	No		All the time	All the time	All the time	Very well	No		No								No
Yes	Yes	Yes	2021-04-28	Household	Montserrado	Somalia Drive	Yes	No	18	Male	Senior High School	Single	Student	No	No													Sometimes	Sometimes	Sometimes	Not well	No		No								No
Yes	Yes	Yes	2021-04-28	Household	Montserrado	Somalia Drive	Yes	No	75	Male	Senior High School	Married	Employed	Yes		b. Regular hand washing with soap g. Maintaining social distance	No	Yes	No	No	No	No	Yes	No	No	No		Sometimes	Sometimes	Sometimes	Not at all	No		Refused to respond								No
Yes	Yes	Yes	2021-04-28	On Street	Montserrado	Somalia Drive	Yes	No	24	Male	Junior High School	Single	Student	No	Not really informed about the virus													Sometimes	Sometimes	Sometimes	Not at all	No		No								No
Yes	Yes	Yes	2021-04-28	Household	Montserrado	Somalia Drive	Yes	No	46	Female	Senior High School	Married	Employed	Yes		b. Regular hand washing with soap	No	Yes	No	No	No	No	No	No	No	No		Sometimes	Sometimes	Sometimes	Not at all	Yes	No	No								No
Yes	Yes	Yes	2021-04-28	Household	Montserrado	Somalia Drive	Yes	No	37	Male	Senior High School	Single	Student	Yes		b. Regular hand washing with soap g. Maintaining social distance e. Putting on face and nose mask	No	Yes	No	No	Yes	No	Yes	No	No	No		Sometimes	Sometimes	Sometimes	Not well	No		No								No
Yes	Yes	Yes	2021-04-28	Household	Montserrado	Somalia Drive	Yes	No	50	Female	Senior High School	Married	Employed	Yes		b. Regular hand washing with soap d. Avoid touching of eyes, nose, and mouth e. Putting on face and nose mask g. Maintaining social distance h. Avoid handshake	No	Yes	No	Yes	Yes	No	Yes	Yes	No	No		Sometimes	Sometimes	Sometimes	Not at all	No		No								No
Yes	Yes	Yes	2021-04-28	Household	Montserrado	Somalia Drive	Yes	No	19	Female	Junior High School	Single	Student	Yes		b. Regular hand washing with soap e. Putting on face and nose mask g. Maintaining social distance	No	Yes	No	No	Yes	No	Yes	No	No	No		Sometimes	Sometimes	Sometimes	Not at all	No		No								No
Yes	Yes	Yes	2021-04-28	Household	Montserrado	Somalia Drive	Yes	No	41	Female	Senior High School	Married	Employed	Yes		e. Putting on face and nose mask g. Maintaining social distance b. Regular hand washing with soap	No	Yes	No	No	Yes	No	Yes	No	No	No		All the time	All the time	Sometimes	Not at all	No		No								No
Yes	Yes	Yes	2021-04-28	Household	Montserrado	Somalia Drive	Yes	No	45	Male	Bachelor’s degree	Married	Student	Yes		b. Regular hand washing with soap e. Putting on face and nose mask g. Maintaining social distance	No	Yes	No	No	Yes	No	Yes	No	No	No		All the time	All the time	Sometimes	Not at all	No		No								No
Yes	Yes	Yes	2021-04-28	On Street	Montserrado	Somalia Drive	Yes	No	19	Male	Bachelor’s degree	Single	Student	Yes		b. Regular hand washing with soap e. Putting on face and nose mask	No	Yes	No	No	Yes	No	No	No	No	No		Sometimes	Sometimes	Sometimes	Not at all	Yes	No	No								No
Yes	Yes	Yes	2021-04-28	Household	Montserrado	Somalia Drive	Yes	No	44	Male	Senior High School	Single	Employed	I don’t know														All the time	All the time	Sometimes	Not at all	No		No								No
Yes	Yes	Yes	2021-04-28	On Street	Montserrado	Somalia Drive	Yes	No	23	Male	Diploma/Associates/Technician	Single	Employed	Yes		b. Regular hand washing with soap e. Putting on face and nose mask g. Maintaining social distance	No	Yes	No	No	Yes	No	Yes	No	No	No		All the time	Sometimes	Sometimes	Not at all	Yes	No	No								No
Yes	Yes	Yes	2021-04-28	On Street	Montserrado	Somalia Drive	Yes	No	42	Male	Master’s degree	Married	Employed	Yes		b. Regular hand washing with soap e. Putting on face and nose mask g. Maintaining social distance c. Frequently using water or alcohol rub	No	Yes	Yes	No	Yes	No	Yes	No	No	No		All the time	All the time	All the time	Not at all	No		No								No
Yes	No		2021-04-28	Household	Montserrado	Central Monrovia	Yes	No	25	Female	Senior High School	Single	Self-employed	Yes		b. Regular hand washing with soap e. Putting on face and nose mask	No	Yes	No	No	Yes	No	No	No	No	No		All the time	All the time	Sometimes	Very well	No		No								No
Yes	Yes	Yes	2021-04-28	Household	Montserrado	Central Monrovia	Yes	No	25	Female	Senior High School	Single	Self-employed	Yes		e. Putting on face and nose mask b. Regular hand washing with soap	No	Yes	No	No	Yes	No	No	No	No	No		Sometimes	Sometimes	Sometimes	Somewhat well	No		No								No
Yes	No		2021-04-28	Household	Montserrado	Central Monrovia	Yes	No	33	Female	No formal education	Married	Self-employed	Yes		b. Regular hand washing with soap e. Putting on face and nose mask	No	Yes	No	No	Yes	No	No	No	No	No		All the time	Sometimes	Sometimes	Very well	No		No								No
Yes	Yes	Yes	2021-04-28	Household	Montserrado	Central Monrovia	Yes	No	28	Male	Junior High School	Single	Employed	Yes		b. Regular hand washing with soap e. Putting on face and nose mask	No	Yes	No	No	Yes	No	No	No	No	No		Sometimes	Sometimes	Sometimes	Somewhat well	No		No								No
Yes	No		2021-04-28	Household	Montserrado	Central Monrovia	Yes	No	42	Male	No formal education	Single	Retired	Yes		e. Putting on face and nose mask b. Regular hand washing with soap h. Avoid handshake	No	Yes	No	No	Yes	No	No	Yes	No	No		Sometimes	All the time	All the time	Very well	No		No								No
Yes	Yes	Yes	2021-04-28	Household	Montserrado	Central Monrovia	Yes	No	42	Female	No formal education	Other	Self-employed	Yes		b. Regular hand washing with soap e. Putting on face and nose mask	No	Yes	No	No	Yes	No	No	No	No	No		All the time	Sometimes	Never	Very well	No		No								No
Yes	No		2021-04-28	On Street	Montserrado	Central Monrovia	No	No	28	Male	Senior High School	Married	Self-employed	Yes		b. Regular hand washing with soap d. Avoid touching of eyes, nose, and mouth	No	Yes	No	Yes	No	No	No	No	No	No		All the time	Sometimes	Sometimes	Very well	No		No								No
Yes	Yes	Yes	2021-04-28	Household	Montserrado	Central Monrovia	Yes	No	50	Female	No formal education	Co-habiting	Self-employed	Yes		e. Putting on face and nose mask c. Frequently using water or alcohol rub	No	No	Yes	No	Yes	No	No	No	No	No		Sometimes	Sometimes	Sometimes	Somewhat well	No		No								No
Yes	Yes	Yes	2021-04-28	Household	Montserrado	Central Monrovia	Yes	No	40	Female	Primary school	Married	Employed	Yes		g. Maintaining social distance e. Putting on face and nose mask c. Frequently using water or alcohol rub	No	No	Yes	No	Yes	No	Yes	No	No	No		Sometimes	Sometimes	Sometimes	Very well	No		No								No
Yes	Yes	Yes	2021-04-28	Household	Montserrado	Central Monrovia	Yes	No	30	Female	No formal education	Married	Self-employed	Yes		b. Regular hand washing with soap c. Frequently using water or alcohol rub e. Putting on face and nose mask	No	Yes	Yes	No	Yes	No	No	No	No	No		Sometimes	Sometimes	Sometimes	Not well	No		No								No
Yes	Yes	Yes	2021-04-28	Household	Montserrado	Central Monrovia	Yes	No	35	Female	Senior High School	Co-habiting	Self-employed	Yes		b. Regular hand washing with soap e. Putting on face and nose mask c. Frequently using water or alcohol rub h. Avoid handshake g. Maintaining social distance	No	Yes	Yes	No	Yes	No	Yes	Yes	No	No		Sometimes	Sometimes	Sometimes	Very well	No		No								No
Yes	Yes	Yes	2021-04-28	Household	Montserrado	Central Monrovia	Yes	No	40	Male	Senior High School	Co-habiting	Self-employed	Yes		b. Regular hand washing with soap e. Putting on face and nose mask c. Frequently using water or alcohol rub	No	Yes	Yes	No	Yes	No	No	No	No	No		All the time	Sometimes	Sometimes	Very well	No		No								No
Yes	Yes	No	2021-04-28	Household	Montserrado	Central Monrovia	Yes	No	50	Male	No formal education	Married	Self-employed	Yes		b. Regular hand washing with soap e. Putting on face and nose mask	No	Yes	No	No	Yes	No	No	No	No	No		Sometimes	Sometimes	Sometimes	Somewhat well	Yes	No	No								No
Yes	Yes	Yes	2021-04-28	Household	Montserrado	Central Monrovia	Yes	No	25	Female	Senior High School	Co-habiting	Student	Yes		b. Regular hand washing with soap e. Putting on face and nose mask c. Frequently using water or alcohol rub h. Avoid handshake g. Maintaining social distance	No	Yes	Yes	No	Yes	No	Yes	Yes	No	No		All the time	All the time	All the time	Very well	No		No								No
Yes	No		2021-04-28	Household	Montserrado	St. Paul River	Yes	No	28	Female	Senior High School	Single	Self-employed	Yes		e. Putting on face and nose mask	No	No	No	No	Yes	No	No	No	No	No		Sometimes	Sometimes	All the time	Not well	No		No								No
Yes	No		2021-04-28	Household	Montserrado	St. Paul River	Yes	No	70	Female	No formal education	Married	Unemployed	Yes		e. Putting on face and nose mask	No	No	No	No	Yes	No	No	No	No	No		Sometimes	Sometimes	Sometimes	Neutral	No		No								No
Yes	No		2021-04-28	On Street	Montserrado	St. Paul River	No	No	32	Male	College	Single	Self-employed	Yes		b. Regular hand washing with soap e. Putting on face and nose mask h. Avoid handshake	No	Yes	No	No	Yes	No	No	Yes	No	No		Sometimes	Never	Sometimes	Very well	No		No								No
Yes	No		2021-04-28	Household	Montserrado	St. Paul River	Yes	Yes	25	Female	Diploma/Associates/Technician	Single	Employed	Yes		b. Regular hand washing with soap f. Avoid being in a crowded public place e. Putting on face and nose mask	No	Yes	No	No	Yes	Yes	No	No	No	No		All the time	Sometimes	Sometimes	Very well	No		No								No
Yes	No		2021-04-28	Household	Montserrado	St. Paul River	Yes	No	50	Female	No formal education	Married	Self-employed	Yes		b. Regular hand washing with soap e. Putting on face and nose mask	No	Yes	No	No	Yes	No	No	No	No	No		Sometimes	Never	Sometimes	Very well	No		No								No
Yes	No		2021-04-28	Household	Montserrado	St. Paul River	Yes	No	41	Female	Primary school	Married	Self-employed	Yes		b. Regular hand washing with soap e. Putting on face and nose mask j. Others	No	Yes	No	No	Yes	No	No	No	No	Yes		Sometimes	Sometimes	Sometimes	Neutral	No		No								No
Yes	No		2021-04-28	Household	Montserrado	St. Paul River	Yes	No	37	Male	Bachelor’s degree	Single	Learning a trade	Yes		f. Avoid being in a crowded public place e. Putting on face and nose mask b. Regular hand washing with soap h. Avoid handshake	No	Yes	No	No	Yes	Yes	No	Yes	No	No		All the time	All the time	All the time	Very well	No		No								No
Yes	No		2021-04-28	On Street	Montserrado	St. Paul River	No	No	45	Male	Diploma/Associates/Technician	Single	Unemployed	Yes		b. Regular hand washing with soap e. Putting on face and nose mask	No	Yes	No	No	Yes	No	No	No	No	No		Sometimes	Sometimes	Sometimes	Neutral	No		No								No
Yes	No		2021-04-28	Household	Montserrado	St. Paul River	Yes	No	63	Female	No formal education	Single	Learning a trade	Yes		b. Regular hand washing with soap e. Putting on face and nose mask g. Maintaining social distance	No	Yes	No	No	Yes	No	Yes	No	No	No		Sometimes	Sometimes	Sometimes	Very well	No		No								No
Yes	No		2021-04-28	Household	Montserrado	St. Paul River	Yes	No	48	Female	No formal education	Married	Self-employed	No	Because I'm always home selling my coal ,and I don't have patient for that													Never	Never	Never	Not at all	No		No								No
Yes	No		2021-04-28	On Street	Montserrado	St. Paul River	No	No	45	Male	College	Separated	Unemployed	Yes		c. Frequently using water or alcohol rub e. Putting on face and nose mask	No	No	Yes	No	Yes	No	No	No	No	No		Sometimes	Never	Sometimes	Very well	No		No								No
Yes	No		2021-04-28	On Street	Montserrado	St. Paul River	No	No	52	Female	Master’s degree	Married	Self-employed	Yes		b. Regular hand washing with soap e. Putting on face and nose mask f. Avoid being in a crowded public place h. Avoid handshake	No	Yes	No	No	Yes	Yes	No	Yes	No	No		All the time	Sometimes	All the time	Very well	No		Yes	a. Family member	Yes	No	No	No	No		Yes	Family member	Yes	No	No	No	No	No
Yes	No		2021-04-28	Household	Montserrado	St. Paul River	Yes	No	21	Female	Junior High School	Single	Unemployed	Yes		e. Putting on face and nose mask b. Regular hand washing with soap	No	Yes	No	No	Yes	No	No	No	No	No		Sometimes	Sometimes	Sometimes	Very well	No		No								No
Yes	No		2021-04-28	On Street	Montserrado	St. Paul River	No	No	49	Male	No formal education	Single	Self-employed	No	I'm busy and I don't have supply													Never	Never	Never	Not at all	No		No								No
Yes	No		2021-04-28	On Street	Montserrado	St. Paul River	No	No	28	Male	Senior High School	Single	Unemployed	Yes		b. Regular hand washing with soap e. Putting on face and nose mask	No	Yes	No	No	Yes	No	No	No	No	No		Sometimes	Never	Sometimes	Very well	No		No								No
Yes	No		2021-04-28	On Street	Montserrado	St. Paul River	No	No	30	Female	No formal education	Single	Self-employed	Yes		e. Putting on face and nose mask b. Regular hand washing with soap	No	Yes	No	No	Yes	No	No	No	No	No		Sometimes	Never	Sometimes	Neutral	No		No								No
Yes	No		2021-04-28	On Street	Montserrado	St. Paul River	No	No	38	Female	No formal education	Single	Self-employed	Yes		b. Regular hand washing with soap e. Putting on face and nose mask	No	Yes	No	No	Yes	No	No	No	No	No		Sometimes	Sometimes	Sometimes	Very well	No		No								No
Yes	Yes	Yes	2021-04-28	Household	Montserrado	St. Paul River	Yes	No	33	Male	Senior High School	Single	Unemployed	Yes		d. Avoid touching of eyes, nose, and mouth g. Maintaining social distance b. Regular hand washing with soap	No	Yes	No	Yes	No	No	Yes	No	No	No		Sometimes	Never	Sometimes	Very well	Yes	No	No								No
Yes	No		2021-04-28	Household	Montserrado	St. Paul River	Yes	No	30	Female	Senior High School	Married	Unemployed	Yes		b. Regular hand washing with soap e. Putting on face and nose mask	No	Yes	No	No	Yes	No	No	No	No	No		All the time	Sometimes	All the time	Very well	No		No								No
Yes	Yes	Yes	2021-04-28	Household	Montserrado	St. Paul River	Yes	No	19	Male	Junior High School	Single	Student	Yes		b. Regular hand washing with soap g. Maintaining social distance e. Putting on face and nose mask d. Avoid touching of eyes, nose, and mouth	No	Yes	No	Yes	Yes	No	Yes	No	No	No		All the time	All the time	All the time	Very well	No		No								No
Yes	No		2021-04-28	On Street	Montserrado	St. Paul River	No	No	24	Female	Senior High School	Single	Unemployed	Yes		b. Regular hand washing with soap e. Putting on face and nose mask g. Maintaining social distance	No	Yes	No	No	Yes	No	Yes	No	No	No		Sometimes	Sometimes	Sometimes	Very well	No		No								No
Yes	Yes	Yes	2021-04-28	Household	Montserrado	St. Paul River	Yes	No	33	Female	Junior High School	Single	Unemployed	Yes		b. Regular hand washing with soap g. Maintaining social distance d. Avoid touching of eyes, nose, and mouth	No	Yes	No	Yes	No	No	Yes	No	No	No		All the time	Sometimes	Sometimes	Very well	No		No								No
Yes	No		2021-04-28	On Street	Montserrado	St. Paul River	Yes	No	68	Male	Primary school	Married	Self-employed	Yes		b. Regular hand washing with soap d. Avoid touching of eyes, nose, and mouth g. Maintaining social distance	No	Yes	No	Yes	No	No	Yes	No	No	No		Sometimes	Sometimes	Sometimes	Somewhat well	No		No								No
Yes	Yes	No	2021-04-28	On Street	Montserrado	St. Paul River	Yes	No		Female	No formal education	Married	Self-employed	Yes		c. Frequently using water or alcohol rub e. Putting on face and nose mask	No	No	Yes	No	Yes	No	No	No	No	No		All the time	Sometimes	Sometimes	Very well	No		No								No
Yes	No		2021-04-28	Household	Montserrado	St. Paul River	Yes	No	18	Female	Junior High School	Single	Student	Yes		d. Avoid touching of eyes, nose, and mouth	No	No	No	Yes	No	No	No	No	No	No		Sometimes	Sometimes	Sometimes	Very well	No		No								No
Yes	No		2021-04-28	Household	Montserrado	St. Paul River	Yes	No	19	Female	Junior High School	Single	Student	Yes		e. Putting on face and nose mask b. Regular hand washing with soap	No	Yes	No	No	Yes	No	No	No	No	No		All the time	Sometimes	All the time	Very well	No		No								No
Yes	No		2021-04-28	Household	Montserrado	St. Paul River	Yes	No	21	Female	Senior High School	Single	Unemployed	No														Sometimes	Sometimes	Never	Somewhat well	No		No								No
Yes	No		2021-04-28	On Street	Montserrado	St. Paul River	Yes	No	34	Male	Senior High School	Single	Self-employed	Yes		e. Putting on face and nose mask b. Regular hand washing with soap g. Maintaining social distance	No	Yes	No	No	Yes	No	Yes	No	No	No		Sometimes	Sometimes	Sometimes	Very well	No		No								No
Yes	No		2021-04-28	On Street	Montserrado	St. Paul River	No	No	20	Female	Primary school	Single	Student	Yes		b. Regular hand washing with soap	No	Yes	No	No	No	No	No	No	No	No		All the time	Sometimes	Sometimes	Very well	No		No								No
Yes	No		2021-04-28	Household	Montserrado	St. Paul River	Yes	No	21	Female	Senior High School	Single	Student	Yes		b. Regular hand washing with soap e. Putting on face and nose mask d. Avoid touching of eyes, nose, and mouth c. Frequently using water or alcohol rub	No	Yes	Yes	Yes	Yes	No	No	No	No	No		Sometimes	Sometimes	Sometimes	Somewhat well	No		No								No
Yes	No		2021-04-28	On Street	Montserrado	St. Paul River	Yes	No	25	Male	Bachelor’s degree	Single	Student	No														Sometimes	Sometimes	Sometimes	Very well	No		Yes	a. Family member	Yes	No	No	No	No		Yes	Family member	Yes	No	No	No	No	No
Yes	No		2021-04-28	On Street	Montserrado	St. Paul River	No	No	29	Female	Senior High School	Single	Unemployed	No														Sometimes	Sometimes	Sometimes	Somewhat well	No		No								No
Yes	Yes	Yes	2021-04-28	On Street	Montserrado	St. Paul River	Yes	No	32	Male	Senior High School	Married	Employed	Yes		b. Regular hand washing with soap e. Putting on face and nose mask g. Maintaining social distance	No	Yes	No	No	Yes	No	Yes	No	No	No		All the time	All the time	All the time	Very well	No		No								No
Yes	Yes	Yes	2021-04-28	On Street	Montserrado	St. Paul River	No	No	32	Male	Diploma/Associates/Technician	Married	Employed	Yes		b. Regular hand washing with soap e. Putting on face and nose mask	No	Yes	No	No	Yes	No	No	No	No	No		All the time	All the time	All the time	Very well	Yes	No	No								No
Yes	No		2021-04-27	Household	Montserrado	St. Paul River	Yes	No	43	Male	Junior High School	Married	Self-employed	Yes		e. Putting on face and nose mask b. Regular hand washing with soap	No	Yes	No	No	Yes	No	No	No	No	No		All the time	All the time	All the time	Somewhat well	No		No								No
Yes	No		2021-04-27	Household	Montserrado	St. Paul River	Yes	No	20	Female	Junior High School	Single	Student	No	Covid 19 is not popular like before													Never	Never	Never	Not at all	Yes	No	No								Yes	Someone in my community Someone in my church/mosque	No	No	Yes	Yes	No	No
Yes	No		2021-04-27	Household	Montserrado	St. Paul River	Yes	No	22	Female	Senior High School	Married	Learning a trade	Yes		b. Regular hand washing with soap e. Putting on face and nose mask f. Avoid being in a crowded public place	No	Yes	No	No	Yes	Yes	No	No	No	No		All the time	All the time	All the time	Very well	Yes	No	No								No
Yes	No		2021-04-27	Household	Montserrado	St. Paul River	Yes	No	19	Female	Junior High School	Single	Student	No	Nothing													Never	Never	Never	Not at all	No		No								No
Yes	No		2021-04-27	Household	Montserrado	St. Paul River	Yes	No	20	Male	Junior High School	Single	Student	Yes		b. Regular hand washing with soap e. Putting on face and nose mask	No	Yes	No	No	Yes	No	No	No	No	No		All the time	All the time	All the time	Very well	No		No								No
Yes	No		2021-04-27	Household	Montserrado	St. Paul River	Yes	No	26	Male	Senior High School	Single	Student	No	Tired of one thing over and over.													Sometimes	Sometimes	Sometimes	Not well	No		No								No
Yes	No		2021-04-27	Household	Montserrado	St. Paul River	Yes	No	51	Male	No formal education	Married	Unemployed	Yes		b. Regular hand washing with soap g. Maintaining social distance e. Putting on face and nose mask	No	Yes	No	No	Yes	No	Yes	No	No	No		All the time	All the time	All the time	Very well	Yes	No	No								No
Yes	Yes	Yes	2021-04-27	Household	Montserrado	St. Paul River	Yes	No	46	Male	Junior High School	Widow/Widower	Unemployed	Yes		b. Regular hand washing with soap e. Putting on face and nose mask g. Maintaining social distance	No	Yes	No	No	Yes	No	Yes	No	No	No		All the time	All the time	All the time	Very well	No		No								No
Yes	No		2021-04-27	Household	Montserrado	St. Paul River	Yes	No	27	Female	Senior High School	Co-habiting	Self-employed	Yes		b. Regular hand washing with soap e. Putting on face and nose mask g. Maintaining social distance	No	Yes	No	No	Yes	No	Yes	No	No	No		All the time	All the time	All the time	Very well	No		No								No
Yes	No		2021-04-27	Household	Montserrado	St. Paul River	Yes	No	29	Male	No formal education	Single	Self-employed	Yes		b. Regular hand washing with soap e. Putting on face and nose mask	No	Yes	No	No	Yes	No	No	No	No	No		All the time	All the time	All the time	Very well	No		No								No
Yes	No		2021-04-27	Household	Montserrado	St. Paul River	Yes	No	24	Female	Junior High School	Single	Student	No	I don't see it necessary.													Sometimes	Sometimes	Sometimes	Not well	No		No								No
Yes	No		2021-04-27	Household	Montserrado	St. Paul River	Yes	No	28	Female	Senior High School	Single	Unemployed	Yes		b. Regular hand washing with soap e. Putting on face and nose mask	No	Yes	No	No	Yes	No	No	No	No	No		Sometimes	Sometimes	Sometimes	Not well	No		No								No
Yes	No		2021-04-28	Household	Montserrado	St. Paul River	Yes	No	28	Female	No formal education	Co-habiting	Unemployed	Yes		b. Regular hand washing with soap e. Putting on face and nose mask	No	Yes	No	No	Yes	No	No	No	No	No		Sometimes	Sometimes	Sometimes	Not well	No		No								No
Yes	No		2021-04-28	Household	Montserrado	St. Paul River	Yes	No	48	Female	Junior High School	Widow/Widower	Self-employed	Yes		b. Regular hand washing with soap e. Putting on face and nose mask	No	Yes	No	No	Yes	No	No	No	No	No		Sometimes	Sometimes	Sometimes	Very well	No		No								No
Yes	No		2021-04-28	Household	Montserrado	St. Paul River	Yes	No	25	Female	Junior High School	Single	Student	Yes		b. Regular hand washing with soap	No	Yes	No	No	No	No	No	No	No	No		Sometimes	Never	Sometimes	Not well	No		No								No
Yes	No		2021-04-28	Household	Montserrado	St. Paul River	Yes	No	42	Female	No formal education	Widow/Widower	Self-employed	Yes		b. Regular hand washing with soap e. Putting on face and nose mask	No	Yes	No	No	Yes	No	No	No	No	No		All the time	All the time	All the time	Very well	No		No								No
Yes	No		2021-04-28	Household	Montserrado	St. Paul River	Yes	No	45	Female	Junior High School	Married	Unemployed	Yes		e. Putting on face and nose mask b. Regular hand washing with soap	No	Yes	No	No	Yes	No	No	No	No	No		Sometimes	Sometimes	Sometimes	Not well	No		No								No
Yes	No		2021-04-28	Household	Montserrado	St. Paul River	Yes	No	40	Male	No formal education	Married	Self-employed	Yes		b. Regular hand washing with soap e. Putting on face and nose mask	No	Yes	No	No	Yes	No	No	No	No	No		Sometimes	Sometimes	Sometimes	Not well	No		No								No
Yes	No		2021-04-28	Household	Montserrado	St. Paul River	Yes	No	24	Female	No formal education	Single	Self-employed	Yes		b. Regular hand washing with soap	No	Yes	No	No	No	No	No	No	No	No		Sometimes	Sometimes	Sometimes	Not well	No		No								No
Yes	No		2021-04-28	On Street	Montserrado	St. Paul River	No	No	24	Male	No formal education	Single	Self-employed	Yes		b. Regular hand washing with soap e. Putting on face and nose mask	No	Yes	No	No	Yes	No	No	No	No	No		Sometimes	Sometimes	All the time	Somewhat well	No		No								No
Yes	No		2021-04-28	Household	Montserrado	St. Paul River	Yes	No	40	Female	Primary school	Single	Unemployed	Yes		b. Regular hand washing with soap e. Putting on face and nose mask	No	Yes	No	No	Yes	No	No	No	No	No		Sometimes	Sometimes	Sometimes	Not well	No		No								No
Yes	No		2021-04-28	On Street	Montserrado	St. Paul River	Yes	No	27	Male	Primary school	Single	Learning a trade	Yes		b. Regular hand washing with soap e. Putting on face and nose mask	No	Yes	No	No	Yes	No	No	No	No	No		Sometimes	Sometimes	Sometimes	Not well	No		No								No
Yes	No		2021-04-28	On Street	Montserrado	St. Paul River	Yes	No	46	Female	Junior High School	Single	Student	Yes		b. Regular hand washing with soap e. Putting on face and nose mask	No	Yes	No	No	Yes	No	No	No	No	No		Sometimes	Sometimes	Sometimes	Not well	No		No								No
Yes	No		2021-04-28	On Street	Montserrado	St. Paul River	No	No	34	Female	Junior High School	Single	Self-employed	Yes		b. Regular hand washing with soap e. Putting on face and nose mask	No	Yes	No	No	Yes	No	No	No	No	No		Sometimes	Sometimes	Sometimes	Not well	No		No								No
Yes	No		2021-04-28	On Street	Montserrado	St. Paul River	Yes	No	27	Female	Primary school	Single	Self-employed	Yes		b. Regular hand washing with soap e. Putting on face and nose mask	No	Yes	No	No	Yes	No	No	No	No	No		Sometimes	Sometimes	Sometimes	Not well	No		No								No
Yes	No		2021-04-28	Household	Montserrado	St. Paul River	Yes	No	46	Male	No formal education	Single	Unemployed	Yes		b. Regular hand washing with soap e. Putting on face and nose mask	No	Yes	No	No	Yes	No	No	No	No	No		Sometimes	Sometimes	Sometimes	Not well	No		No								No
Yes	No		2021-04-28	On Street	Montserrado	St. Paul River	Yes	No	33	Male	Junior High School	Single	Unemployed	Yes		b. Regular hand washing with soap e. Putting on face and nose mask	No	Yes	No	No	Yes	No	No	No	No	No		Sometimes	Sometimes	Sometimes	Not well	No		No								No
Yes	No		2021-04-28	On Street	Montserrado	St. Paul River	No	No	30	Male	Junior High School	Co-habiting	Unemployed	Yes		b. Regular hand washing with soap e. Putting on face and nose mask	No	Yes	No	No	Yes	No	No	No	No	No		Sometimes	Sometimes	Sometimes	Not well	No		No								No
Yes	Yes	No	2021-04-28	On Street	Montserrado	St. Paul River	No	No	34	Male	No formal education	Single	Self-employed	Yes		b. Regular hand washing with soap e. Putting on face and nose mask	No	Yes	No	No	Yes	No	No	No	No	No		Sometimes	Sometimes	Sometimes	Not well	No		No								No
Yes	No		2021-04-28	On Street	Montserrado	St. Paul River	Yes	No	28	Female	Senior High School	Single	Student	Yes		b. Regular hand washing with soap e. Putting on face and nose mask	No	Yes	No	No	Yes	No	No	No	No	No		Sometimes	Sometimes	Sometimes	Not well	No		No								No
Yes	No		2021-04-28	Household	Montserrado	Bushrod	Yes	No	30	Female	No formal education	Single	Unemployed	Yes		b. Regular hand washing with soap c. Frequently using water or alcohol rub d. Avoid touching of eyes, nose, and mouth e. Putting on face and nose mask f. Avoid being in a crowded public place g. Maintaining social distance	No	Yes	Yes	Yes	Yes	Yes	Yes	No	No	No		All the time	All the time	All the time	Very well	No		No								No
Yes	Yes	Yes	2021-04-28	Health facility	Montserrado	Bushrod	Yes	Yes	49	Female	Senior High School	Married	Employed	Yes		b. Regular hand washing with soap c. Frequently using water or alcohol rub d. Avoid touching of eyes, nose, and mouth e. Putting on face and nose mask f. Avoid being in a crowded public place	No	Yes	Yes	Yes	Yes	Yes	No	No	No	No		All the time	All the time	All the time	Very well	No		No								Yes	Work colleague	No	No	No	No	Yes	No
Yes	No		2021-04-27	Household	Montserrado	Bushrod	Yes	No	44	Male	Senior High School	Married	Employed	Yes		b. Regular hand washing with soap c. Frequently using water or alcohol rub d. Avoid touching of eyes, nose, and mouth e. Putting on face and nose mask f. Avoid being in a crowded public place g. Maintaining social distance h. Avoid handshake	No	Yes	Yes	Yes	Yes	Yes	Yes	Yes	No	No		All the time	All the time	All the time	Very well	No		Yes	b. Friend	No	Yes	No	No	No		No
Yes	Yes	Yes	2021-04-28	Health facility	Montserrado	Bushrod	Yes	Yes	34	Female	Diploma/Associates/Technician	Single	Employed	Yes		b. Regular hand washing with soap c. Frequently using water or alcohol rub d. Avoid touching of eyes, nose, and mouth e. Putting on face and nose mask f. Avoid being in a crowded public place g. Maintaining social distance	No	Yes	Yes	Yes	Yes	Yes	Yes	No	No	No		All the time	All the time	All the time	Very well	No		No								Yes	Work colleague	No	No	No	No	Yes	No
Yes	Yes	Yes	2021-04-28	Household	Montserrado	Bushrod	Yes	No	18	Male	Junior High School	Single	Unemployed	Yes		b. Regular hand washing with soap c. Frequently using water or alcohol rub d. Avoid touching of eyes, nose, and mouth e. Putting on face and nose mask f. Avoid being in a crowded public place	No	Yes	Yes	Yes	Yes	Yes	No	No	No	No		All the time	All the time	All the time	Very well	No		No								No
Yes	No		2021-04-27	On Street	Montserrado	Bushrod	Yes	No	34	Male	Senior High School	Single	Employed	Yes		b. Regular hand washing with soap c. Frequently using water or alcohol rub d. Avoid touching of eyes, nose, and mouth e. Putting on face and nose mask	No	Yes	Yes	Yes	Yes	No	No	No	No	No		All the time	All the time	All the time	Very well	No		Yes	c. Someone in my community	No	No	Yes	No	No		I don't know
Yes	No		2021-04-28	Household	Montserrado	Bushrod	Yes	No	33	Female	Senior High School	Married	Self-employed	Yes		b. Regular hand washing with soap c. Frequently using water or alcohol rub d. Avoid touching of eyes, nose, and mouth e. Putting on face and nose mask	No	Yes	Yes	Yes	Yes	No	No	No	No	No		All the time	All the time	All the time	Very well	No		No								No
Yes	No		2021-04-28	On Street	Montserrado	Bushrod	Yes	No	27	Male	Junior High School	Single	Unemployed	Yes		b. Regular hand washing with soap c. Frequently using water or alcohol rub d. Avoid touching of eyes, nose, and mouth e. Putting on face and nose mask f. Avoid being in a crowded public place g. Maintaining social distance	No	Yes	Yes	Yes	Yes	Yes	Yes	No	No	No		All the time	All the time	All the time	Very well	No		No								No
Yes	Yes	Yes	2021-04-28	Health facility	Montserrado	Bushrod	Yes	Yes	28	Female	Senior High School	Married	Employed	Yes		b. Regular hand washing with soap c. Frequently using water or alcohol rub d. Avoid touching of eyes, nose, and mouth e. Putting on face and nose mask f. Avoid being in a crowded public place g. Maintaining social distance	No	Yes	Yes	Yes	Yes	Yes	Yes	No	No	No		All the time	All the time	All the time	Very well	Yes	No	Yes	b. Friend	No	Yes	No	No	No		Yes	Friend	No	Yes	No	No	No	No
Yes	Yes	Yes	2021-04-27	Household	Montserrado	Bushrod	Yes	No	50	Male	Diploma/Associates/Technician	Married	Self-employed	Yes		b. Regular hand washing with soap c. Frequently using water or alcohol rub d. Avoid touching of eyes, nose, and mouth e. Putting on face and nose mask f. Avoid being in a crowded public place g. Maintaining social distance h. Avoid handshake	No	Yes	Yes	Yes	Yes	Yes	Yes	Yes	No	No		All the time	All the time	All the time	Very well	No		No								No
Yes	Yes	Yes	2021-04-28	On Street	Montserrado	Bushrod	Yes	No	27	Male	Junior High School	Single	Student	Yes		b. Regular hand washing with soap c. Frequently using water or alcohol rub d. Avoid touching of eyes, nose, and mouth e. Putting on face and nose mask f. Avoid being in a crowded public place	No	Yes	Yes	Yes	Yes	Yes	No	No	No	No		All the time	All the time	All the time	Very well	No		No								No
Yes	No		2021-04-27	Household	Montserrado	Bushrod	Yes	No	37	Female	Senior High School	Married	Self-employed	Yes		b. Regular hand washing with soap c. Frequently using water or alcohol rub d. Avoid touching of eyes, nose, and mouth e. Putting on face and nose mask f. Avoid being in a crowded public place	No	Yes	Yes	Yes	Yes	Yes	No	No	No	No		All the time	All the time	All the time	Very well	No		No								No
Yes	No		2021-04-27	On Street	Montserrado	Bushrod	Yes	No	20	Female	Junior High School	Single	Student	Yes		c. Frequently using water or alcohol rub b. Regular hand washing with soap d. Avoid touching of eyes, nose, and mouth e. Putting on face and nose mask	No	Yes	Yes	Yes	Yes	No	No	No	No	No		All the time	All the time	All the time	Very well	No		No								No
Yes	Yes	Yes	2021-04-27	On Street	Montserrado	Bushrod	Yes	No	30	Male	Senior High School	Single	Employed	Yes		b. Regular hand washing with soap c. Frequently using water or alcohol rub d. Avoid touching of eyes, nose, and mouth e. Putting on face and nose mask f. Avoid being in a crowded public place	No	Yes	Yes	Yes	Yes	Yes	No	No	No	No		All the time	All the time	All the time	Very well	No		No								No
Yes	Yes	Yes	2021-04-27	Household	Montserrado	Bushrod	Yes	No	41	Male	Senior High School	Married	Employed	Yes		b. Regular hand washing with soap c. Frequently using water or alcohol rub d. Avoid touching of eyes, nose, and mouth e. Putting on face and nose mask f. Avoid being in a crowded public place	No	Yes	Yes	Yes	Yes	Yes	No	No	No	No		All the time	All the time	All the time	Very well	No		No								No
Yes	No		2021-04-27	Household	Montserrado	Bushrod	Yes	No	28	Female	Primary school	Single	Student	Yes		b. Regular hand washing with soap c. Frequently using water or alcohol rub d. Avoid touching of eyes, nose, and mouth e. Putting on face and nose mask f. Avoid being in a crowded public place g. Maintaining social distance h. Avoid handshake	No	Yes	Yes	Yes	Yes	Yes	Yes	Yes	No	No		All the time	All the time	All the time	Very well	No		No								No
Yes	Yes	Yes	2021-04-27	Household	Montserrado	Bushrod	Yes	No	40	Female	Junior High School	Married	Self-employed	Yes		b. Regular hand washing with soap c. Frequently using water or alcohol rub d. Avoid touching of eyes, nose, and mouth e. Putting on face and nose mask f. Avoid being in a crowded public place	No	Yes	Yes	Yes	Yes	Yes	No	No	No	No		All the time	All the time	All the time	Very well	No		No								No
Yes	Yes	Yes	2021-04-27	Household	Montserrado	Bushrod	Yes	No	42	Female	Senior High School	Married	Employed	Yes		b. Regular hand washing with soap c. Frequently using water or alcohol rub f. Avoid being in a crowded public place d. Avoid touching of eyes, nose, and mouth	No	Yes	Yes	Yes	No	Yes	No	No	No	No		All the time	All the time	All the time	Very well	Yes	No	No								No
Yes	No		2021-04-27	Household	Montserrado	Bushrod	Yes	No	45	Female	Junior High School	Married	Unemployed	Yes		b. Regular hand washing with soap c. Frequently using water or alcohol rub d. Avoid touching of eyes, nose, and mouth e. Putting on face and nose mask f. Avoid being in a crowded public place g. Maintaining social distance	No	Yes	Yes	Yes	Yes	Yes	Yes	No	No	No		All the time	All the time	All the time	Very well	No		No								No
Yes	Yes	Yes	2021-04-28	Household	Montserrado	Bushrod	Yes	No	19	Male	Junior High School	Single	Learning a trade	Yes		b. Regular hand washing with soap c. Frequently using water or alcohol rub d. Avoid touching of eyes, nose, and mouth	No	Yes	Yes	Yes	No	No	No	No	No	No		All the time	All the time	All the time	Very well	No		No								No
Yes	Yes	Yes	2021-04-28	Health facility	Montserrado	St. Paul River	No	Yes	27	Female	Diploma/Associates/Technician	Single	Employed	Yes		b. Regular hand washing with soap e. Putting on face and nose mask g. Maintaining social distance h. Avoid handshake	No	Yes	No	No	Yes	No	Yes	Yes	No	No		Sometimes	Sometimes	Sometimes	Very well	No		No								No
Yes	Yes	Yes	2021-04-28	Health facility	Montserrado	St. Paul River	No	Yes	37	Female	Certificate/Vocational	Single	Employed	Yes		d. Avoid touching of eyes, nose, and mouth b. Regular hand washing with soap g. Maintaining social distance f. Avoid being in a crowded public place	No	Yes	No	Yes	No	Yes	Yes	No	No	No		All the time	Sometimes	Sometimes	Somewhat well	No		No								No
Yes	Yes	Yes	2021-04-28	Health facility	Montserrado	St. Paul River	Yes	Yes	42	Female	Bachelor’s degree	Married	Employed	Yes		b. Regular hand washing with soap d. Avoid touching of eyes, nose, and mouth h. Avoid handshake g. Maintaining social distance	No	Yes	No	Yes	No	No	Yes	Yes	No	No		All the time	Sometimes	Sometimes	Not well	No		Yes	e. Work colleague	No	No	No	No	Yes		Yes	Family member	Yes	No	No	No	No	No
Yes	No		2021-04-28	Health facility	Montserrado	St. Paul River	Yes	No	61	Male	Diploma/Associates/Technician	Married	Self-employed	Yes		b. Regular hand washing with soap f. Avoid being in a crowded public place g. Maintaining social distance d. Avoid touching of eyes, nose, and mouth	No	Yes	No	Yes	No	Yes	Yes	No	No	No		All the time	Sometimes	Sometimes	Somewhat well	No		No								No
Yes	Yes	Yes	2021-04-28	Health facility	Montserrado	St. Paul River	No	Yes	39	Female	Bachelor’s degree	Single	Employed															All the time	All the time	All the time	Very well	No		No								No
Yes	Yes	Yes	2021-04-28	Health facility	Montserrado	St. Paul River	No	Yes	51	Male	Diploma/Associates/Technician	Co-habiting	Employed	Yes		h. Avoid handshake d. Avoid touching of eyes, nose, and mouth b. Regular hand washing with soap	No	Yes	No	Yes	No	No	No	Yes	No	No		All the time	Sometimes	Sometimes	Very well	Yes	No	Yes	c. Someone in my community	No	No	Yes	No	No		No
Yes	Yes	Yes	2021-04-28	Health facility	Montserrado	St. Paul River	No	Yes	43	Female	Bachelor’s degree	Married	Employed	Yes		h. Avoid handshake f. Avoid being in a crowded public place b. Regular hand washing with soap e. Putting on face and nose mask	No	Yes	No	No	Yes	Yes	No	Yes	No	No		All the time	All the time	All the time	Very well	No		No								Yes	Friend	No	Yes	No	No	No	No
Yes	Yes	Yes	2021-04-28	Health facility	Montserrado	St. Paul River	No	Yes	47	Female	Bachelor’s degree	Married	Employed	Yes		b. Regular hand washing with soap e. Putting on face and nose mask g. Maintaining social distance	No	Yes	No	No	Yes	No	Yes	No	No	No		All the time	All the time	Sometimes	Somewhat well	No		No								No
Yes	Yes	Yes	2021-04-28	Health facility	Montserrado	St. Paul River	No	No	69	Female	No formal education	Widow/Widower	Employed	Yes		e. Putting on face and nose mask b. Regular hand washing with soap	No	Yes	No	No	Yes	No	No	No	No	No		Sometimes	Sometimes	Sometimes	Somewhat well	No		No								No
Yes	Yes	Yes	2021-04-28	Health facility	Montserrado	St. Paul River	No	Yes	31	Female	Bachelor’s degree	Single	Employed	Yes		b. Regular hand washing with soap g. Maintaining social distance d. Avoid touching of eyes, nose, and mouth e. Putting on face and nose mask	No	Yes	No	Yes	Yes	No	Yes	No	No	No		All the time	All the time	All the time	Very well	No		No								No
Yes	Yes	No	2021-04-28	Health facility	Montserrado	St. Paul River	No	Yes	22	Female	Diploma/Associates/Technician	Single	Volunteering	Yes		g. Maintaining social distance e. Putting on face and nose mask b. Regular hand washing with soap	No	Yes	No	No	Yes	No	Yes	No	No	No		All the time	Sometimes	Sometimes	Somewhat well	No		No								No
Yes	No		2021-04-28	Health facility	Montserrado	St. Paul River	No	Yes	22	Female	Diploma/Associates/Technician	Single	Employed	Yes		b. Regular hand washing with soap e. Putting on face and nose mask g. Maintaining social distance	No	Yes	No	No	Yes	No	Yes	No	No	No		Sometimes	Sometimes	Sometimes	Somewhat well	No		No								No
Yes	No		2021-04-28	Health facility	Montserrado	St. Paul River	Yes	Yes	51	Male	Bachelor’s degree	Married	Self-employed	Yes		a. By receiving Coronavirus vaccine b. Regular hand washing with soap c. Frequently using water or alcohol rub d. Avoid touching of eyes, nose, and mouth e. Putting on face and nose mask f. Avoid being in a crowded public place g. Maintaining social distance h. Avoid handshake	Yes	Yes	Yes	Yes	Yes	Yes	Yes	Yes	No	No		Sometimes	Sometimes	Sometimes	Not well	No		No								No
Yes	Yes	Yes	2021-04-27	Household	Montserrado	Bushrod	Yes	No	19	Female	Junior High School	Single	Unemployed	Yes		b. Regular hand washing with soap c. Frequently using water or alcohol rub d. Avoid touching of eyes, nose, and mouth e. Putting on face and nose mask f. Avoid being in a crowded public place g. Maintaining social distance	No	Yes	Yes	Yes	Yes	Yes	Yes	No	No	No		All the time	All the time	All the time	Very well	No		No								No
Yes	Yes	Yes	2021-04-28	Household	Montserrado	Bushrod	Yes	No	31	Male	Senior High School	Single	Employed	Yes		b. Regular hand washing with soap c. Frequently using water or alcohol rub d. Avoid touching of eyes, nose, and mouth e. Putting on face and nose mask f. Avoid being in a crowded public place g. Maintaining social distance h. Avoid handshake	No	Yes	Yes	Yes	Yes	Yes	Yes	Yes	No	No		All the time	All the time	All the time	Very well	No		No								No
Yes	Yes	Yes	2021-04-28	Household	Montserrado	Bushrod	Yes	No	37	Male	Senior High School	Single	Self-employed	Yes		b. Regular hand washing with soap c. Frequently using water or alcohol rub d. Avoid touching of eyes, nose, and mouth e. Putting on face and nose mask f. Avoid being in a crowded public place g. Maintaining social distance	No	Yes	Yes	Yes	Yes	Yes	Yes	No	No	No		All the time	All the time	All the time	Very well	No		No								No
Yes	Yes	Yes	2021-04-27	Household	Montserrado	Bushrod	Yes	No	48	Female	No formal education	Married	Self-employed	Yes		b. Regular hand washing with soap c. Frequently using water or alcohol rub d. Avoid touching of eyes, nose, and mouth e. Putting on face and nose mask g. Maintaining social distance h. Avoid handshake f. Avoid being in a crowded public place	No	Yes	Yes	Yes	Yes	Yes	Yes	Yes	No	No		All the time	All the time	All the time	Very well	No		No								No
Yes	No		2021-04-29	Household	Montserrado	Central Monrovia	Yes	No	50	Female	Senior High School	Married	Self-employed	Yes		b. Regular hand washing with soap c. Frequently using water or alcohol rub d. Avoid touching of eyes, nose, and mouth e. Putting on face and nose mask f. Avoid being in a crowded public place	No	Yes	Yes	Yes	Yes	Yes	No	No	No	No		All the time	Sometimes	Sometimes	Very well	No		No								No
Yes	No		2021-04-27	Household	Montserrado	Somalia Drive	Yes	No	55	Male	Bachelor’s degree	Married	Employed	Yes		b. Regular hand washing with soap e. Putting on face and nose mask	No	Yes	No	No	Yes	No	No	No	No	No		Sometimes	Sometimes	Sometimes	Somewhat well	No		No								Yes	Family member	Yes	No	No	No	No	No
Yes	No		2021-04-29	Household	Montserrado	Central Monrovia	Yes	No	56	Female	Primary school	Widow/Widower	Self-employed	No	My children say no coronavirus in Liberia													Never	Never	Sometimes	Not well	No		No								No
Yes	No		2021-04-27	Household	Montserrado	Somalia Drive	Yes	No	27	Female	Diploma/Associates/Technician	Married	Self-employed	Yes		b. Regular hand washing with soap e. Putting on face and nose mask	No	Yes	No	No	Yes	No	No	No	No	No		All the time	All the time	Sometimes	Somewhat well	No		No								No
Yes	No		2021-04-28	Health facility	Montserrado	Somalia Drive	Yes	Yes	26	Male	Diploma/Associates/Technician	Single	Employed	Yes		b. Regular hand washing with soap d. Avoid touching of eyes, nose, and mouth e. Putting on face and nose mask g. Maintaining social distance	No	Yes	No	Yes	Yes	No	Yes	No	No	No		All the time	All the time	All the time	Very well	No		No								Yes	Work colleague	No	No	No	No	Yes	No
Yes	No		2021-04-28	Health facility	Montserrado	Somalia Drive	No	Yes	29	Male	Diploma/Associates/Technician	Single	Employed	Yes		b. Regular hand washing with soap e. Putting on face and nose mask g. Maintaining social distance	No	Yes	No	No	Yes	No	Yes	No	No	No		All the time	Sometimes	Sometimes	Somewhat well	No		No								Yes	Work colleague	No	No	No	No	Yes	No
Yes	No		2021-04-29	Household	Montserrado	Central Monrovia	Yes	No	33	Female	Senior High School	Single	Self-employed	Yes		b. Regular hand washing with soap g. Maintaining social distance h. Avoid handshake	No	Yes	No	No	No	No	Yes	Yes	No	No		All the time	All the time	All the time	Somewhat well	No		Yes	c. Someone in my community	No	No	Yes	No	No		Yes	Friend	No	Yes	No	No	No	No
Yes	No		2021-04-29	Household	Montserrado	Central Monrovia	Yes	No	41	Female	Junior High School	Single	Self-employed	Yes		b. Regular hand washing with soap c. Frequently using water or alcohol rub d. Avoid touching of eyes, nose, and mouth e. Putting on face and nose mask f. Avoid being in a crowded public place g. Maintaining social distance	No	Yes	Yes	Yes	Yes	Yes	Yes	No	No	No		All the time	Sometimes	Sometimes	Very well	No		No								No
Yes	No		2021-04-29	Household	Montserrado	Central Monrovia	Yes	No	55	Male	Junior High School	Married	Unemployed	Yes		b. Regular hand washing with soap c. Frequently using water or alcohol rub d. Avoid touching of eyes, nose, and mouth e. Putting on face and nose mask	No	Yes	Yes	Yes	Yes	No	No	No	No	No		Sometimes	Sometimes	Sometimes	Very well	Yes	No	No								No
Yes	No		2021-04-29	Household	Montserrado	Central Monrovia	Yes	No	23	Female	Senior High School	Single	Learning a trade	Yes		b. Regular hand washing with soap c. Frequently using water or alcohol rub d. Avoid touching of eyes, nose, and mouth e. Putting on face and nose mask f. Avoid being in a crowded public place	No	Yes	Yes	Yes	Yes	Yes	No	No	No	No		All the time	Sometimes	Sometimes	Very well	No		No								No
Yes	No		2021-04-28	Health facility	Montserrado	Somalia Drive	Yes	Yes	41	Female	Bachelor’s degree	Married	Employed	Yes		b. Regular hand washing with soap	No	Yes	No	No	No	No	No	No	No	No		All the time	Never	Never	Somewhat well	No		No								Yes	Other	No	No	No	No	No	Myself
Yes	No		2021-04-28	On Street	Montserrado	Somalia Drive	Yes	No	27	Female	Senior High School	Single	Self-employed	Yes		b. Regular hand washing with soap e. Putting on face and nose mask f. Avoid being in a crowded public place g. Maintaining social distance h. Avoid handshake	No	Yes	No	No	Yes	Yes	Yes	Yes	No	No		All the time	All the time	Sometimes	Somewhat well	No		No								No
Yes	Yes	No	2021-04-28	Household	Montserrado	Somalia Drive	Yes	No	39	Female	Senior High School	Co-habiting	Unemployed	Yes		b. Regular hand washing with soap e. Putting on face and nose mask f. Avoid being in a crowded public place	No	Yes	No	No	Yes	Yes	No	No	No	No		All the time	All the time	Sometimes	Very well	No		No								No
Yes	Yes	Yes	2021-04-28	On Street	Montserrado	Somalia Drive	No	No	44	Male	Diploma/Associates/Technician	Married	Unemployed	Yes		c. Frequently using water or alcohol rub b. Regular hand washing with soap f. Avoid being in a crowded public place	No	Yes	Yes	No	No	Yes	No	No	No	No		All the time	Sometimes	Sometimes	Neutral	No		No								No
Yes	No		2021-04-28	On Street	Montserrado	Somalia Drive	Yes	No	60	Male	No formal education	Married	Self-employed	Yes		c. Frequently using water or alcohol rub e. Putting on face and nose mask b. Regular hand washing with soap	No	Yes	Yes	No	Yes	No	No	No	No	No		Sometimes	Sometimes	Sometimes	Somewhat well	No		No								I don't know
Yes	Yes	Yes	2021-04-28	Household	Montserrado	Somalia Drive	Yes	No	28	Female	Bachelor’s degree	Single	Self-employed	Yes		b. Regular hand washing with soap c. Frequently using water or alcohol rub e. Putting on face and nose mask g. Maintaining social distance f. Avoid being in a crowded public place h. Avoid handshake	No	Yes	Yes	No	Yes	Yes	Yes	Yes	No	No		Sometimes	Sometimes	Sometimes	Very well	No		No								No
Yes	No		2021-04-28	On Street	Montserrado	Somalia Drive	Yes	No	26	Male	Senior High School	Single	Unemployed	Yes		b. Regular hand washing with soap c. Frequently using water or alcohol rub e. Putting on face and nose mask	No	Yes	Yes	No	Yes	No	No	No	No	No		Sometimes	Sometimes	Sometimes	Somewhat well	No		No								No
Yes	No		2021-04-28	On Street	Montserrado	Somalia Drive	Yes	No	30	Female	Diploma/Associates/Technician	Co-habiting	Self-employed	Yes		b. Regular hand washing with soap e. Putting on face and nose mask c. Frequently using water or alcohol rub	No	Yes	Yes	No	Yes	No	No	No	No	No		Sometimes	Sometimes	Sometimes	Very well	No		No								No
Yes	No		2021-04-28	Household	Montserrado	Somalia Drive	Yes	No	39	Male	Junior High School	Married	Self-employed	Yes		b. Regular hand washing with soap e. Putting on face and nose mask	No	Yes	No	No	Yes	No	No	No	No	No		All the time	Sometimes	Sometimes	Neutral	Yes	No	No								No
Yes	No		2021-04-28	Household	Montserrado	Somalia Drive	Yes	No	26	Female	Senior High School	Single	Learning a trade	Yes		f. Avoid being in a crowded public place e. Putting on face and nose mask b. Regular hand washing with soap c. Frequently using water or alcohol rub h. Avoid handshake	No	Yes	Yes	No	Yes	Yes	No	Yes	No	No		All the time	Sometimes	Sometimes	Somewhat well	Yes	No	No								No
Yes	No		2021-04-28	On Street	Montserrado	Somalia Drive	No	No	28	Male	Senior High School	Single	Self-employed	Yes		b. Regular hand washing with soap c. Frequently using water or alcohol rub e. Putting on face and nose mask h. Avoid handshake	No	Yes	Yes	No	Yes	No	No	Yes	No	No		Sometimes	Sometimes	Sometimes	Somewhat well	No		No								No
Yes	Yes	No	2021-04-28	On Street	Montserrado	Somalia Drive	Yes	No	36	Male	No formal education	Married	Unemployed	Yes		b. Regular hand washing with soap c. Frequently using water or alcohol rub e. Putting on face and nose mask	No	Yes	Yes	No	Yes	No	No	No	No	No		Sometimes	Sometimes	Sometimes	Neutral	No		No								No
Yes	No		2021-04-28	Household	Montserrado	Somalia Drive	Yes	No	69	Male	Senior High School	Married	Self-employed	Yes		g. Maintaining social distance b. Regular hand washing with soap c. Frequently using water or alcohol rub	No	Yes	Yes	No	No	No	Yes	No	No	No		Sometimes	All the time	Sometimes	Very well	No		Yes	a. Family member	Yes	No	No	No	No		No
Yes	No		2021-04-29	Household	Montserrado	Central Monrovia	Yes	No	53	Female	No formal education	Widow/Widower	Self-employed	Yes		b. Regular hand washing with soap	No	Yes	No	No	No	No	No	No	No	No		Sometimes	Sometimes	Sometimes	Neutral	No		No								No
Yes	No		2021-04-28	Health facility	Montserrado	Somalia Drive	Yes	Yes	26	Male	Diploma/Associates/Technician	Single	Employed	Yes		b. Regular hand washing with soap d. Avoid touching of eyes, nose, and mouth e. Putting on face and nose mask g. Maintaining social distance	No	Yes	No	Yes	Yes	No	Yes	No	No	No		All the time	All the time	All the time	Very well	No		No								Yes	Work colleague	No	No	No	No	Yes	No
Yes	No		2021-04-29	Household	Montserrado	Central Monrovia	Yes	No	35	Male	Certificate/Vocational	Co-habiting	Unemployed	Yes		b. Regular hand washing with soap	No	Yes	No	No	No	No	No	No	No	No		Sometimes	Sometimes	Sometimes	Neutral	No		No								No
Yes	No		2021-04-28	Household	Montserrado	Somalia Drive	Yes	No	31	Male	Diploma/Associates/Technician	Married	Employed	Yes		j. Others	No	No	No	No	No	No	No	No	No	Yes	Did something before but not now	Never	Sometimes	Sometimes	Neutral	No		No								No
Yes	No		2021-04-28	Household	Montserrado	Somalia Drive	Yes	No	25	Female	Senior High School	Co-habiting	Unemployed	Yes		b. Regular hand washing with soap e. Putting on face and nose mask	No	Yes	No	No	Yes	No	No	No	No	No		Sometimes	Sometimes	Sometimes	Very well	No		No								No
Yes	No		2021-04-29	Household	Montserrado	Careysburg	Yes	No	39	Female	No formal education	Married	Self-employed	Yes		b. Regular hand washing with soap c. Frequently using water or alcohol rub f. Avoid being in a crowded public place	No	Yes	Yes	No	No	Yes	No	No	No	No		Sometimes	Sometimes	Sometimes	Somewhat well	No		No								No
Yes	No		2021-04-29	Household	Montserrado	Careysburg	Yes	No	58	Male	Bachelor’s degree	Married	Employed	Yes		e. Putting on face and nose mask c. Frequently using water or alcohol rub b. Regular hand washing with soap d. Avoid touching of eyes, nose, and mouth f. Avoid being in a crowded public place g. Maintaining social distance h. Avoid handshake	No	Yes	Yes	Yes	Yes	Yes	Yes	Yes	No	No		Sometimes	Sometimes	Sometimes	Somewhat well	No		Yes	c. Someone in my community	No	No	Yes	No	No		No
Yes	No		2021-04-29	Household	Montserrado	Careysburg	Yes	No	65	Male	Master’s degree	Married	Employed	Yes		a. By receiving Coronavirus vaccine b. Regular hand washing with soap c. Frequently using water or alcohol rub d. Avoid touching of eyes, nose, and mouth e. Putting on face and nose mask f. Avoid being in a crowded public place g. Maintaining social distance	Yes	Yes	Yes	Yes	Yes	Yes	Yes	No	No	No		Sometimes	Sometimes	Sometimes	Somewhat well	No		No								No
Yes	Yes	No	2021-04-29	Household	Montserrado	Careysburg	Yes	No	46	Female	Diploma/Associates/Technician	Single	Unemployed	Yes		b. Regular hand washing with soap d. Avoid touching of eyes, nose, and mouth e. Putting on face and nose mask g. Maintaining social distance	No	Yes	No	Yes	Yes	No	Yes	No	No	No		Sometimes	Sometimes	Sometimes	Somewhat well	No		No								No
Yes	Yes	Yes	2021-04-29	Household	Montserrado	Careysburg	Yes	No	35	Male	Senior High School	Single	Self-employed	Yes		b. Regular hand washing with soap d. Avoid touching of eyes, nose, and mouth e. Putting on face and nose mask f. Avoid being in a crowded public place g. Maintaining social distance	No	Yes	No	Yes	Yes	Yes	Yes	No	No	No		Sometimes	Sometimes	Sometimes	Somewhat well	No		No								No
Yes	No		2021-04-29	Household	Montserrado	Careysburg	Yes	No	43	Female	Bachelor’s degree	Married	Employed	Yes		b. Regular hand washing with soap e. Putting on face and nose mask d. Avoid touching of eyes, nose, and mouth h. Avoid handshake g. Maintaining social distance	No	Yes	No	Yes	Yes	No	Yes	Yes	No	No		Sometimes	Sometimes	Sometimes	Somewhat well	No		No								No
Yes	No		2021-04-29	Household	Montserrado	Careysburg	Yes	No	29	Female	No formal education	Single	Learning a trade	Yes		h. Avoid handshake e. Putting on face and nose mask	No	No	No	No	Yes	No	No	Yes	No	No		Sometimes	Sometimes	Sometimes	Somewhat well	No		No								No
Yes	No		2021-04-29	Household	Montserrado	Careysburg	Yes	No	45	Female	Bachelor’s degree	Married	Employed	Yes		b. Regular hand washing with soap e. Putting on face and nose mask g. Maintaining social distance h. Avoid handshake	No	Yes	No	No	Yes	No	Yes	Yes	No	No		Sometimes	Sometimes	Sometimes	Somewhat well	No		No								No
Yes	No		2021-04-29	Household	Montserrado	Careysburg	Yes	No	48	Female	No formal education	Single	Self-employed	Yes		d. Avoid touching of eyes, nose, and mouth e. Putting on face and nose mask	No	No	No	Yes	Yes	No	No	No	No	No		Sometimes	Sometimes	Sometimes	Somewhat well	No		No								No
Yes	No		2021-04-29	Household	Montserrado	Careysburg	Yes	No	67	Male	No formal education	Married	Unemployed	Yes		b. Regular hand washing with soap h. Avoid handshake	No	Yes	No	No	No	No	No	Yes	No	No		Sometimes	Sometimes	Sometimes	Somewhat well	No		No								No
Yes	No		2021-04-29	Household	Montserrado	Careysburg	Yes	No	38	Male	Junior High School	Married	Self-employed	Yes		b. Regular hand washing with soap e. Putting on face and nose mask h. Avoid handshake	No	Yes	No	No	Yes	No	No	Yes	No	No		Sometimes	Sometimes	Sometimes	Somewhat well	No		No								No
Yes	No		2021-04-29	Household	Montserrado	Careysburg	Yes	No	25	Female	Primary school	Single	Self-employed	Yes		h. Avoid handshake b. Regular hand washing with soap	No	Yes	No	No	No	No	No	Yes	No	No		Sometimes	Sometimes	Sometimes	Somewhat well	Yes	No	No								No
Yes	No		2021-04-29	Household	Montserrado	Careysburg	Yes	No	35	Female	Primary school	Single	Self-employed	Yes		h. Avoid handshake e. Putting on face and nose mask b. Regular hand washing with soap	No	Yes	No	No	Yes	No	No	Yes	No	No		Sometimes	Sometimes	Sometimes	Somewhat well	No		No								No
Yes	No		2021-04-29	Household	Montserrado	Careysburg	Yes	No	56	Female	Junior High School	Married	Self-employed	Yes		b. Regular hand washing with soap e. Putting on face and nose mask f. Avoid being in a crowded public place g. Maintaining social distance h. Avoid handshake	No	Yes	No	No	Yes	Yes	Yes	Yes	No	No		Sometimes	Sometimes	Sometimes	Somewhat well	No		No								No
Yes	No		2021-04-29	Household	Montserrado	Careysburg	Yes	No	45	Female	No formal education	Married	Self-employed	Yes		d. Avoid touching of eyes, nose, and mouth e. Putting on face and nose mask f. Avoid being in a crowded public place g. Maintaining social distance h. Avoid handshake	No	No	No	Yes	Yes	Yes	Yes	Yes	No	No		Sometimes	Sometimes	Sometimes	Somewhat well	Yes	No	Yes	d. Someone in my church/mosque c. Someone in my community	No	No	Yes	Yes	No		No
Yes	No		2021-04-28	Household	Montserrado	Somalia Drive	Yes	No	40	Male	Senior High School	Single	Employed	Yes		b. Regular hand washing with soap e. Putting on face and nose mask	No	Yes	No	No	Yes	No	No	No	No	No		All the time	Sometimes	Sometimes	Very well	No		No								No
Yes	Yes	Yes	2021-04-28	Household	Montserrado	Central Monrovia	Yes	No	26	Male	Senior High School	Single	Student	No	Because community members are not practicing any preventive measures, so when some of us do it, they provoke us. So we all we do not take the preventive actions													Sometimes	Never	Sometimes	Somewhat well	No		No								Yes	Someone in my community	No	No	Yes	No	No	No
Yes	Yes	Yes	2021-04-28	Household	Montserrado	Central Monrovia	Yes	No	27	Male	No formal education	Single	Employed	Yes		e. Putting on face and nose mask b. Regular hand washing with soap j. Others	No	Yes	No	No	Yes	No	No	No	No	Yes	Eating ginger	Sometimes	Sometimes	All the time	Neutral	No		No								No
Yes	Yes	Yes	2021-04-28	Household	Montserrado	Central Monrovia	Yes	No	45	Female	Senior High School	Widow/Widower	Self-employed	Yes		b. Regular hand washing with soap g. Maintaining social distance e. Putting on face and nose mask f. Avoid being in a crowded public place	No	Yes	No	No	Yes	Yes	Yes	No	No	No		All the time	All the time	All the time	Somewhat well	No		No								No
Yes	Yes	Yes	2021-04-28	Household	Montserrado	Central Monrovia	Yes	No	33	Female	Senior High School	Co-habiting	Learning a trade	Yes		g. Maintaining social distance b. Regular hand washing with soap f. Avoid being in a crowded public place	No	Yes	No	No	No	Yes	Yes	No	No	No		All the time	Sometimes	All the time	Somewhat well	Yes	No	No								Yes	Family member	Yes	No	No	No	No	No
Yes	Yes	Yes	2021-04-28	Household	Montserrado		Yes	No	37	Male	Senior High School	Co-habiting	Employed	Yes		b. Regular hand washing with soap e. Putting on face and nose mask g. Maintaining social distance	No	Yes	No	No	Yes	No	Yes	No	No	No		All the time	All the time	All the time	Very well	No		No								No
Yes	No		2021-04-28	On Street	Montserrado	Central Monrovia	No	No	26	Male	Senior High School	Single	Student	Yes		f. Avoid being in a crowded public place b. Regular hand washing with soap e. Putting on face and nose mask	No	Yes	No	No	Yes	Yes	No	No	No	No		Sometimes	All the time	All the time	Somewhat well	No		No								No
Yes	No		2021-04-28	Household	Montserrado	Central Monrovia	Yes	No	29	Male	Senior High School	Co-habiting	Unemployed	No	You believe o virus in the country													Sometimes	Never	Never	Not well	No		No								No
Yes	No		2021-04-28	Household	Montserrado	Central Monrovia	Yes	No	22	Female	Senior High School	Co-habiting	Unemployed	Yes		e. Putting on face and nose mask b. Regular hand washing with soap	No	Yes	No	No	Yes	No	No	No	No	No		All the time	Sometimes	Sometimes	Very well	No		No								No
Yes	No		2021-04-28	Household	Montserrado	Central Monrovia	Yes	No	18	Male	Junior High School	Single	Student	Yes		e. Putting on face and nose mask b. Regular hand washing with soap c. Frequently using water or alcohol rub f. Avoid being in a crowded public place	No	Yes	Yes	No	Yes	Yes	No	No	No	No		Sometimes	Never	Sometimes	Very well	No		No								No
Yes	No		2021-04-28	Household	Montserrado	Central Monrovia	Yes	No	34	Female	Senior High School	Co-habiting	Self-employed	Yes		e. Putting on face and nose mask b. Regular hand washing with soap	No	Yes	No	No	Yes	No	No	No	No	No		Sometimes	Sometimes	Sometimes	Very well	No		No								No
Yes	No		2021-04-28	Household	Montserrado	Central Monrovia	Yes	No	23	Male	Senior High School	Single	Self-employed	Yes		b. Regular hand washing with soap f. Avoid being in a crowded public place	No	Yes	No	No	No	Yes	No	No	No	No		All the time	Sometimes	Sometimes	Somewhat well	No		No								No
Yes	No		2021-04-28	Household	Montserrado	Central Monrovia	Yes	No	24	Female	Senior High School	Co-habiting	Unemployed	Yes		e. Putting on face and nose mask b. Regular hand washing with soap	No	Yes	No	No	Yes	No	No	No	No	No		Sometimes	Sometimes	Sometimes	Neutral	No		No								No
Yes	No		2021-04-28	Household	Montserrado	Central Monrovia	Yes	No	24	Female	Senior High School	Co-habiting	Unemployed	No	Because covid 19 wasn't in liberia ever													Sometimes	Sometimes	Sometimes	Neutral	No		No								No
Yes	No		2021-04-28	Household	Montserrado	Central Monrovia	Yes	No	22	Female	Senior High School	Married	Unemployed	Yes		b. Regular hand washing with soap c. Frequently using water or alcohol rub e. Putting on face and nose mask	No	Yes	Yes	No	Yes	No	No	No	No	No		All the time	Sometimes	All the time	Somewhat well	No		No								Yes	Someone in my community	No	No	Yes	No	No	No
Yes	No		2021-04-28	Household	Montserrado	Central Monrovia	Yes	No	60	Female	No formal education	Married	Unemployed	Yes		b. Regular hand washing with soap e. Putting on face and nose mask	No	Yes	No	No	Yes	No	No	No	No	No		All the time	Sometimes	All the time	Somewhat well	No		No								I don't know
Yes	No		2021-04-28	Household	Montserrado	Central Monrovia	Yes	No	30	Female	Junior High School	Co-habiting	Self-employed	Yes		b. Regular hand washing with soap h. Avoid handshake e. Putting on face and nose mask	No	Yes	No	No	Yes	No	No	Yes	No	No		All the time	Never	Sometimes	Very well	No		No								I don't know
Yes	Yes	No	2021-04-28	Health facility	Montserrado	Central Monrovia	No	Yes	38	Female	Diploma/Associates/Technician	Married	Employed	Yes		c. Frequently using water or alcohol rub e. Putting on face and nose mask g. Maintaining social distance b. Regular hand washing with soap	No	Yes	Yes	No	Yes	No	Yes	No	No	No		All the time	All the time	All the time	Very well	No		No								No
Yes	Yes	No	2021-04-28	Household	Montserrado	Somalia Drive	Yes	No	32	Male	Bachelor’s degree	Co-habiting	Unemployed	Yes		b. Regular hand washing with soap	No	Yes	No	No	No	No	No	No	No	No		Sometimes	Never	Sometimes	Very well	No		No								No
Yes	Yes	Yes	2021-04-27	Health facility	Montserrado	Central Monrovia	No	Yes	36	Female	Bachelor’s degree	Single	Employed	Yes		e. Putting on face and nose mask b. Regular hand washing with soap f. Avoid being in a crowded public place	No	Yes	No	No	Yes	Yes	No	No	No	No		All the time	Sometimes	All the time	Very well	No		No								Yes	Friend	No	Yes	No	No	No	No
Yes	No		2021-04-27	Health facility	Montserrado	Central Monrovia	No	Yes	50	Female	Bachelor’s degree	Married	Employed	Yes		b. Regular hand washing with soap c. Frequently using water or alcohol rub e. Putting on face and nose mask	No	Yes	Yes	No	Yes	No	No	No	No	No		All the time	All the time	Sometimes	Very well	No		No								Yes	Work colleague	No	No	No	No	Yes	No
Yes	Yes	No	2021-04-28	Health facility	Montserrado	Central Monrovia	No	Yes	44	Female	Bachelor’s degree	Single	Employed	Yes		c. Frequently using water or alcohol rub e. Putting on face and nose mask b. Regular hand washing with soap	No	Yes	Yes	No	Yes	No	No	No	No	No		All the time		All the time	Very well	Yes	No	Yes	a. Family member	Yes	No	No	No	No		Yes	Family member	Yes	No	No	No	No	No
Yes	Yes	Yes	2021-04-28	On Street	Montserrado	Central Monrovia	No	No	20	Male	Junior High School	Single	Student	Yes		c. Frequently using water or alcohol rub e. Putting on face and nose mask b. Regular hand washing with soap	No	Yes	Yes	No	Yes	No	No	No	No	No		All the time	Sometimes	All the time	Very well	No		No								Yes	Someone in my community	No	No	Yes	No	No	No
Yes	Yes	Yes	2021-04-28	On Street	Montserrado	Central Monrovia	Yes	No	35	Male	Diploma/Associates/Technician	Single	Student	Yes		c. Frequently using water or alcohol rub e. Putting on face and nose mask g. Maintaining social distance b. Regular hand washing with soap	No	Yes	Yes	No	Yes	No	Yes	No	No	No		All the time	All the time	All the time	Very well	No		No								No
Yes	Yes	No	2021-04-28	On Street	Montserrado	Central Monrovia	Yes	No	43	Male	Diploma/Associates/Technician	Married	Self-employed	Yes		b. Regular hand washing with soap e. Putting on face and nose mask g. Maintaining social distance	No	Yes	No	No	Yes	No	Yes	No	No	No		All the time	All the time	All the time	Very well	Yes	No	No								No
Yes	Yes	Yes	2021-04-28	On Street	Montserrado	Central Monrovia	Yes	No	20	Male	Senior High School	Single	Student	Yes		e. Putting on face and nose mask	No	No	No	No	Yes	No	No	No	No	No		Sometimes	All the time	Sometimes	Very well	Yes	No	No								No
Yes	Yes	No	2021-04-28	On Street	Montserrado	Central Monrovia	Yes	No	20	Male	Bachelor’s degree	Single	Student	Yes		e. Putting on face and nose mask g. Maintaining social distance	No	No	No	No	Yes	No	Yes	No	No	No		All the time	All the time	All the time	Very well	No		No								No
Yes	Yes	Yes	2021-04-29	On Street	Montserrado	Central Monrovia	Yes	No	33	Male	Diploma/Associates/Technician	Single	Self-employed	Yes		a. By receiving Coronavirus vaccine f. Avoid being in a crowded public place	Yes	No	No	No	No	Yes	No	No	No	No		All the time	All the time	All the time	Very well	No		No								No
Yes	Yes	Yes	2021-04-28	On Street	Montserrado	Central Monrovia	No	No	41	Female	No formal education	Single	Self-employed	Yes		b. Regular hand washing with soap	No	Yes	No	No	No	No	No	No	No	No		All the time	Sometimes	Sometimes	Very well	No		No								No
Yes	Yes	Yes	2021-04-28	On Street	Montserrado	Central Monrovia	No	No	19	Female	Diploma/Associates/Technician	Single	Student	Yes		c. Frequently using water or alcohol rub	No	No	Yes	No	No	No	No	No	No	No		All the time	Sometimes	Sometimes	Very well	No		No								No
Yes	No		2021-04-28	On Street	Montserrado	Somalia Drive	Yes	No	38	Male	Senior High School	Single	Unemployed	Yes		b. Regular hand washing with soap e. Putting on face and nose mask	No	Yes	No	No	Yes	No	No	No	No	No		Sometimes	Sometimes	Sometimes	Somewhat well	No		No								No
Yes	No		2021-04-29	Household	Montserrado	Central Monrovia	Yes	No	36	Male	Senior High School	Single	Self-employed	Yes		b. Regular hand washing with soap g. Maintaining social distance	No	Yes	No	No	No	No	Yes	No	No	No		Sometimes	Sometimes	Sometimes	Somewhat well	No		No								No
Yes	Yes	No	2021-04-28	On Street	Montserrado	Somalia Drive	Yes	No	28	Male	Junior High School	Co-habiting	Unemployed	Yes		e. Putting on face and nose mask g. Maintaining social distance	No	No	No	No	Yes	No	Yes	No	No	No		Sometimes	Sometimes	Sometimes	Very well	No		No								No
Yes	No		2021-04-28	Household	Montserrado	Somalia Drive	Yes	No	58	Male	No formal education	Single	Unemployed	Yes		e. Putting on face and nose mask	No	No	No	No	Yes	No	No	No	No	No		Sometimes	All the time	Sometimes	Very well	No		No								No
Yes	No		2021-04-28	Household	Montserrado	Somalia Drive	Yes	No	20	Female	Junior High School	Single	Unemployed	Yes		b. Regular hand washing with soap e. Putting on face and nose mask	No	Yes	No	No	Yes	No	No	No	No	No		Sometimes	Never	Sometimes	Somewhat well	No		No								No
Yes	No		2021-04-28	Household	Montserrado	Somalia Drive	Yes	No	34	Male	Junior High School	Co-habiting	Self-employed	Yes		b. Regular hand washing with soap e. Putting on face and nose mask	No	Yes	No	No	Yes	No	No	No	No	No		All the time	Sometimes	All the time	Very well	No		No								No
Yes	No		2021-04-27	On Street	Montserrado	Somalia Drive	Yes	No	25	Male	Senior High School	Single	Unemployed	Yes		b. Regular hand washing with soap e. Putting on face and nose mask	No	Yes	No	No	Yes	No	No	No	No	No		Sometimes	Sometimes	Sometimes	Somewhat well	No		No								No
Yes			2021-04-29	Household	Montserrado	Central Monrovia	Yes	No	50	Female	No formal education	Single	Unemployed	Yes		b. Regular hand washing with soap c. Frequently using water or alcohol rub e. Putting on face and nose mask d. Avoid touching of eyes, nose, and mouth f. Avoid being in a crowded public place	No	Yes	Yes	Yes	Yes	Yes	No	No	No	No		Sometimes	All the time	Sometimes	Very well	No		No								No
Yes	No		2021-04-29	Household	Montserrado	Central Monrovia	Yes	No	51	Female	Junior High School	Separated	Self-employed	Yes		b. Regular hand washing with soap c. Frequently using water or alcohol rub d. Avoid touching of eyes, nose, and mouth e. Putting on face and nose mask f. Avoid being in a crowded public place	No	Yes	Yes	Yes	Yes	Yes	No	No	No	No		All the time	All the time	Sometimes	Very well	Yes	No	No								No
Yes	Yes	Yes	2021-04-29	Household	Montserrado	Central Monrovia	Yes	No	33	Female	Diploma/Associates/Technician	Co-habiting	Employed	Yes		g. Maintaining social distance b. Regular hand washing with soap c. Frequently using water or alcohol rub	No	Yes	Yes	No	No	No	Yes	No	No	No		All the time	All the time	Sometimes	Very well	Yes	No	No								No
Yes	Yes	Yes	2021-04-29	Household	Montserrado	Central Monrovia	Yes	No	38	Male	Bachelor’s degree	Married	Self-employed	Yes		e. Putting on face and nose mask b. Regular hand washing with soap g. Maintaining social distance	No	Yes	No	No	Yes	No	Yes	No	No	No		All the time	All the time	Sometimes	Very well	No		No								No
Yes	Yes	Yes	2021-04-29	On Street	Montserrado	Central Monrovia	No	No	21	Male	Diploma/Associates/Technician	Single	Student	Yes		b. Regular hand washing with soap	No	Yes	No	No	No	No	No	No	No	No		Sometimes	All the time	Sometimes	Very well	Yes	No	Yes	a. Family member	Yes	No	No	No	No		No
Yes	Yes	Yes	2021-04-29	Household	Montserrado	Central Monrovia	Yes	No	37	Male	Senior High School	Co-habiting	Self-employed	Yes		b. Regular hand washing with soap e. Putting on face and nose mask	No	Yes	No	No	Yes	No	No	No	No	No		Sometimes	Sometimes	Sometimes	Very well	No		No								No
Yes	Yes	Yes	2021-04-29	Household	Montserrado	Careysburg	Yes	No	28	Female	Senior High School	Co-habiting	Student	Yes		b. Regular hand washing with soap c. Frequently using water or alcohol rub g. Maintaining social distance e. Putting on face and nose mask	No	Yes	Yes	No	Yes	No	Yes	No	No	No		Sometimes	Sometimes	Sometimes	Very well	No		No								No
Yes	Yes	Yes	2021-04-29	Health facility	Montserrado	Careysburg	No	Yes	25	Male	Diploma/Associates/Technician	Single	Employed	Yes		b. Regular hand washing with soap c. Frequently using water or alcohol rub e. Putting on face and nose mask g. Maintaining social distance	No	Yes	Yes	No	Yes	No	Yes	No	No	No		All the time	All the time	All the time	Very well	Yes	No	No								No
Yes	No		2021-04-29	Household	Montserrado	Central Monrovia	Yes	Yes	47	Female	Diploma/Associates/Technician	Single	Self-employed	Yes		b. Regular hand washing with soap e. Putting on face and nose mask	No	Yes	No	No	Yes	No	No	No	No	No		All the time	Sometimes	All the time	Very well	No		No								No
Yes	Yes	Yes	2021-04-29	On Street	Montserrado	Central Monrovia	No	No	48	Female	Junior High School	Single	Self-employed	Yes		b. Regular hand washing with soap	No	Yes	No	No	No	No	No	No	No	No		All the time	All the time	All the time	Very well	No		No								No
Yes	Yes	Yes	2021-04-29	On Street	Montserrado	Central Monrovia	No	No	19	Female	Primary school	Single	Student	Yes		b. Regular hand washing with soap	No	Yes	No	No	No	No	No	No	No	No		All the time	Sometimes	Sometimes	Neutral	No		No								No
Yes	No		2021-04-29	Household	Montserrado	Central Monrovia	Yes	No	66	Male	Senior High School	Widow/Widower	Retired	Yes		b. Regular hand washing with soap c. Frequently using water or alcohol rub d. Avoid touching of eyes, nose, and mouth e. Putting on face and nose mask f. Avoid being in a crowded public place	No	Yes	Yes	Yes	Yes	Yes	No	No	No	No		All the time	All the time	All the time	Very well	No		No								No
Yes	No		2021-04-29	Household	Montserrado	Central Monrovia	Yes	No	37	Female	Bachelor’s degree	Single	Unemployed	Yes		b. Regular hand washing with soap d. Avoid touching of eyes, nose, and mouth c. Frequently using water or alcohol rub f. Avoid being in a crowded public place	No	Yes	Yes	Yes	No	Yes	No	No	No	No		All the time	Sometimes	All the time	Very well	No		No								No
Yes	No		2021-04-27	Household	Montserrado	Somalia Drive	Yes	No	57	Male	Bachelor’s degree	Divorce	Employed	Yes		g. Maintaining social distance	No	No	No	No	No	No	Yes	No	No	No		All the time	All the time	Sometimes	Very well	No		No								Yes	Work colleague	No	No	No	No	Yes	No
Yes	No		2021-04-27	Household	Montserrado	Somalia Drive	Yes	No	49	Female	Senior High School	Single	Unemployed	Yes		b. Regular hand washing with soap f. Avoid being in a crowded public place g. Maintaining social distance	No	Yes	No	No	No	Yes	Yes	No	No	No		All the time	All the time	Never	Very well	No		No								No
Yes	No		2021-04-27	On Street	Montserrado	Somalia Drive	Yes	No	60	Male	Senior High School	Married	Unemployed	Yes		b. Regular hand washing with soap e. Putting on face and nose mask	No	Yes	No	No	Yes	No	No	No	No	No		All the time	Sometimes	Sometimes	Very well	No		No								No
Yes	No		2021-04-27	On Street	Montserrado	Somalia Drive	Yes	No	65	Male	Junior High School	Married	Unemployed	Yes		b. Regular hand washing with soap f. Avoid being in a crowded public place	No	Yes	No	No	No	Yes	No	No	No	No		Sometimes	Never	Sometimes	Somewhat well	No		No								No
Yes	No		2021-04-27	Household	Montserrado	Somalia Drive	Yes	No	40	Female	Diploma/Associates/Technician	Married	Self-employed	No	Reluctant to answer													Sometimes	Sometimes	Never	Somewhat well	No		No								No
Yes	No		2021-04-27	Household	Montserrado	Somalia Drive	Yes	No	46	Female	Junior High School	Married	Self-employed	Yes		b. Regular hand washing with soap	No	Yes	No	No	No	No	No	No	No	No		Sometimes	Sometimes	Sometimes	Neutral	No		No								No
Yes	No		2021-04-27	Household	Montserrado	Somalia Drive	Yes	No	24	Female	Senior High School	Single	Unemployed	No	Because I don't believe the virus is in Liberia													Sometimes	Never	Never	Very well	No		No								No
Yes	No		2021-04-27	Household	Montserrado	Somalia Drive	Yes	No	35	Male	Senior High School	Divorce	Unemployed	Yes		b. Regular hand washing with soap e. Putting on face and nose mask	No	Yes	No	No	Yes	No	No	No	No	No		Sometimes	Never	Sometimes	Very well	No		No								No
Yes	No		2021-04-27	Household	Montserrado	Somalia Drive	Yes	No	18	Male	Junior High School	Single	Unemployed	Yes		b. Regular hand washing with soap e. Putting on face and nose mask	No	Yes	No	No	Yes	No	No	No	No	No		Sometimes	Never	Sometimes	Very well	No		No								No
Yes	No		2021-04-27	Household	Montserrado	Somalia Drive	Yes	No	28	Female	Diploma/Associates/Technician	Single	Self-employed	Yes		b. Regular hand washing with soap e. Putting on face and nose mask	No	Yes	No	No	Yes	No	No	No	No	No		Sometimes	All the time	Sometimes	Somewhat well	No		No								No
Yes	No		2021-04-27	Household	Montserrado	Somalia Drive	Yes	No	25	Female	Senior High School	Single	Unemployed	Yes		b. Regular hand washing with soap	No	Yes	No	No	No	No	No	No	No	No		Sometimes	Never	Never	Somewhat well	No		No								No
Yes	No		2021-04-27	Household	Montserrado	Somalia Drive	Yes	No	19	Female	Primary school	Single	Unemployed	Yes		b. Regular hand washing with soap d. Avoid touching of eyes, nose, and mouth	No	Yes	No	Yes	No	No	No	No	No	No		All the time	Never	Sometimes	Somewhat well	No		No								No
Yes	No		2021-04-27	On Street	Montserrado	Somalia Drive	Yes	No	29	Male	Junior High School	Single	Unemployed	Yes		b. Regular hand washing with soap	No	Yes	No	No	No	No	No	No	No	No		Sometimes	Sometimes	Sometimes	Very well	No		No								No
Yes	Yes	Yes	2021-04-29	On Street	Montserrado	Careysburg	No	No	31	Female	Diploma/Associates/Technician	Divorce	Employed	Yes		b. Regular hand washing with soap c. Frequently using water or alcohol rub d. Avoid touching of eyes, nose, and mouth	No	Yes	Yes	Yes	No	No	No	No	No	No		All the time	All the time	Sometimes	Very well	No		No								No
Yes	Yes	Yes	2021-04-29	On Street	Montserrado	Careysburg	Yes	No	33	Female	Bachelor’s degree	Married	Employed	Yes		h. Avoid handshake f. Avoid being in a crowded public place e. Putting on face and nose mask d. Avoid touching of eyes, nose, and mouth	No	No	No	Yes	Yes	Yes	No	Yes	No	No		Sometimes	Never	Sometimes	Very well	No		No								No
Yes	Yes	Yes	2021-04-29	Household	Montserrado	Careysburg	Yes	No	45	Male	Senior High School	Other	Self-employed	Yes		c. Frequently using water or alcohol rub e. Putting on face and nose mask g. Maintaining social distance h. Avoid handshake f. Avoid being in a crowded public place	No	No	Yes	No	Yes	Yes	Yes	Yes	No	No		All the time	Sometimes	Sometimes	Somewhat well	No		No								No
Yes	Yes	Yes	2021-04-29	Household	Montserrado	Careysburg	Yes	No	23	Female	No formal education	Married	Unemployed	Yes		f. Avoid being in a crowded public place e. Putting on face and nose mask c. Frequently using water or alcohol rub b. Regular hand washing with soap	No	Yes	Yes	No	Yes	Yes	No	No	No	No		Sometimes	Sometimes	All the time	Very well	No		No								No
Yes	Yes	Yes	2021-04-29	Household	Montserrado	Careysburg	Yes	No	32	Male	Junior High School	Single	Employed	Yes		b. Regular hand washing with soap d. Avoid touching of eyes, nose, and mouth e. Putting on face and nose mask g. Maintaining social distance	No	Yes	No	Yes	Yes	No	Yes	No	No	No		Never	All the time	Sometimes	Very well	No		No								No
Yes	Yes	Yes	2021-04-29	Household	Montserrado	Careysburg	Yes	No	31	Female	No formal education	Married	Unemployed	Yes		g. Maintaining social distance f. Avoid being in a crowded public place e. Putting on face and nose mask c. Frequently using water or alcohol rub b. Regular hand washing with soap	No	Yes	Yes	No	Yes	Yes	Yes	No	No	No		All the time	Sometimes	Sometimes	Somewhat well	Yes	No	No								No
Yes	Yes	Yes	2021-04-29	Household	Montserrado	Careysburg	Yes	No	33	Male	No formal education	Single	Self-employed	Yes		f. Avoid being in a crowded public place e. Putting on face and nose mask c. Frequently using water or alcohol rub b. Regular hand washing with soap	No	Yes	Yes	No	Yes	Yes	No	No	No	No		Sometimes	All the time	All the time	Very well	No		No								No
Yes	Yes	Yes	2021-04-29	Household	Montserrado	Careysburg	Yes	No	41	Female	Junior High School	Widow/Widower	Self-employed	Yes		g. Maintaining social distance f. Avoid being in a crowded public place e. Putting on face and nose mask d. Avoid touching of eyes, nose, and mouth	No	No	No	Yes	Yes	Yes	Yes	No	No	No		All the time	All the time	Sometimes	Very well	No		No								No
Yes	Yes	Yes	2021-04-29	Household	Montserrado	Careysburg	Yes	No	22	Female	No formal education	Single	Unemployed	Yes		b. Regular hand washing with soap c. Frequently using water or alcohol rub d. Avoid touching of eyes, nose, and mouth e. Putting on face and nose mask f. Avoid being in a crowded public place	No	Yes	Yes	Yes	Yes	Yes	No	No	No	No		All the time	All the time	Sometimes	Somewhat well	No		No								No
Yes	Yes	Yes	2021-04-29	Household	Montserrado	Careysburg	Yes	No	19	Female	Primary school	Single	Unemployed	Yes		e. Putting on face and nose mask d. Avoid touching of eyes, nose, and mouth f. Avoid being in a crowded public place	No	No	No	Yes	Yes	Yes	No	No	No	No		All the time	Sometimes	Sometimes	Very well	No		No								No
Yes	Yes	Yes	2021-04-29	Household	Montserrado	Careysburg	Yes	No	43	Female	No formal education	Single	Self-employed	Yes		b. Regular hand washing with soap d. Avoid touching of eyes, nose, and mouth e. Putting on face and nose mask g. Maintaining social distance	No	Yes	No	Yes	Yes	No	Yes	No	No	No		All the time	All the time	All the time	Very well	No		No								No
Yes	No		2021-04-27	Household	Montserrado	Somalia Drive	Yes	No	20	Female	Diploma/Associates/Technician	Single	Self-employed	Yes		b. Regular hand washing with soap e. Putting on face and nose mask	No	Yes	No	No	Yes	No	No	No	No	No		All the time	All the time	Sometimes	Very well	No		No								Yes	Someone in my church/mosque	No	No	No	Yes	No	No
Yes	No		2021-04-27	On Street	Montserrado	Somalia Drive	Yes	No	26	Male	Junior High School	Single	Unemployed	Yes		b. Regular hand washing with soap	No	Yes	No	No	No	No	No	No	No	No		Sometimes	Sometimes	Sometimes	Somewhat well	No		No								No
Yes	No		2021-04-27	Household	Montserrado	Somalia Drive	Yes	No	57	Female	No formal education	Married	Unemployed	Yes		b. Regular hand washing with soap e. Putting on face and nose mask	No	Yes	No	No	Yes	No	No	No	No	No		Sometimes	Sometimes	Sometimes	Not well	No		No								I don't know
Yes	No		2021-04-29	Household	Montserrado	Careysburg	Yes	No	36	Female	Diploma/Associates/Technician	Married	Student	Yes		b. Regular hand washing with soap d. Avoid touching of eyes, nose, and mouth e. Putting on face and nose mask g. Maintaining social distance	No	Yes	No	Yes	Yes	No	Yes	No	No	No		Sometimes	Sometimes	Sometimes	Somewhat well	No		No								No
Yes	No		2021-04-29	On Street	Montserrado	Careysburg	No	No	37	Male	Diploma/Associates/Technician	Single	Student	Yes		h. Avoid handshake e. Putting on face and nose mask c. Frequently using water or alcohol rub d. Avoid touching of eyes, nose, and mouth	No	No	Yes	Yes	Yes	No	No	Yes	No	No		All the time	Sometimes	Sometimes	Somewhat well	No		No								No
Yes	No		2021-04-29	On Street	Montserrado	St. Paul River	No	No	26	Female	Junior High School	Single	Self-employed	Yes		b. Regular hand washing with soap e. Putting on face and nose mask g. Maintaining social distance	No	Yes	No	No	Yes	No	Yes	No	No	No		Sometimes	Sometimes	All the time	Very well	No		No								No
Yes	No		2021-04-29	Household	Montserrado	St. Paul River	Yes	No	28	Female	No formal education	Single	Self-employed	Yes		b. Regular hand washing with soap e. Putting on face and nose mask g. Maintaining social distance	No	Yes	No	No	Yes	No	Yes	No	No	No		All the time	All the time	Sometimes	Very well	Yes	No	No								No
Yes	No		2021-04-29	Household	Montserrado	St. Paul River	Yes	No	20	Female	Junior High School	Single	Student	No	No reason													Sometimes	Sometimes	Sometimes	Neutral	No		No								No
Yes	No		2021-04-29	Household	Montserrado	St. Paul River	No	No	26	Female	Junior High School	Single	Student	Yes		b. Regular hand washing with soap e. Putting on face and nose mask g. Maintaining social distance	No	Yes	No	No	Yes	No	Yes	No	No	No		All the time	All the time	All the time	Very well	No		No								No
Yes	No		2021-04-29	On Street	Montserrado	St. Paul River	No	No		Male	Senior High School	Married	Self-employed	Yes		b. Regular hand washing with soap g. Maintaining social distance e. Putting on face and nose mask	No	Yes	No	No	Yes	No	Yes	No	No	No		All the time	All the time	All the time	Very well	Yes	Yes	No								No
Yes	No		2021-04-29	On Street	Montserrado	Somalia Drive	Yes	No	42	Male	Diploma/Associates/Technician	Married	Self-employed	Yes		c. Frequently using water or alcohol rub b. Regular hand washing with soap e. Putting on face and nose mask h. Avoid handshake	No	Yes	Yes	No	Yes	No	No	Yes	No	No		All the time	Sometimes	Sometimes	Very well	No		No								No
Yes	No		2021-04-29	On Street	Montserrado	Somalia Drive	No	No	33	Female	Bachelor’s degree	Married	Self-employed	Yes		c. Frequently using water or alcohol rub b. Regular hand washing with soap e. Putting on face and nose mask g. Maintaining social distance	No	Yes	Yes	No	Yes	No	Yes	No	No	No		Sometimes	Sometimes	Sometimes	Somewhat well	No		No								No
Yes	No		2021-04-29	On Street	Montserrado	Somalia Drive	Yes	No	26	Male	Diploma/Associates/Technician	Single	Learning a trade	Yes		b. Regular hand washing with soap c. Frequently using water or alcohol rub e. Putting on face and nose mask	No	Yes	Yes	No	Yes	No	No	No	No	No		All the time	Sometimes	Sometimes	Very well	No		No								No
Yes	No		2021-04-29	Household	Montserrado	Somalia Drive	Yes	No	29	Male	Diploma/Associates/Technician	Single	Self-employed	Yes		b. Regular hand washing with soap c. Frequently using water or alcohol rub e. Putting on face and nose mask	No	Yes	Yes	No	Yes	No	No	No	No	No		All the time	Sometimes	Sometimes	Very well	No		No								No
Yes	No		2021-04-29	Household	Montserrado	Somalia Drive	Yes	No	28	Female	Diploma/Associates/Technician	Married	Unemployed	Yes		c. Frequently using water or alcohol rub b. Regular hand washing with soap e. Putting on face and nose mask	No	Yes	Yes	No	Yes	No	No	No	No	No		All the time	Sometimes	Sometimes	Somewhat well	No		No								I don't know
Yes	Yes	Yes	2021-04-29	Health facility	Montserrado	Somalia Drive	Yes	Yes	38	Female	Senior High School	Married	Employed	Yes		b. Regular hand washing with soap	No	Yes	No	No	No	No	No	No	No	No		All the time	Sometimes	Sometimes	Not well	No		No								No
Yes	No		2021-04-29	Household	Montserrado	Somalia Drive	Yes	No	38	Female	Diploma/Associates/Technician	Single	Self-employed	Yes		b. Regular hand washing with soap c. Frequently using water or alcohol rub d. Avoid touching of eyes, nose, and mouth e. Putting on face and nose mask f. Avoid being in a crowded public place g. Maintaining social distance h. Avoid handshake	No	Yes	Yes	Yes	Yes	Yes	Yes	Yes	No	No		All the time	All the time	All the time	Somewhat well	No		No								No
Yes	No		2021-04-29	Household	Montserrado	Somalia Drive	Yes	No	36	Female	Senior High School	Married	Self-employed	Yes		b. Regular hand washing with soap c. Frequently using water or alcohol rub e. Putting on face and nose mask f. Avoid being in a crowded public place g. Maintaining social distance h. Avoid handshake	No	Yes	Yes	No	Yes	Yes	Yes	Yes	No	No		All the time	All the time	All the time	Very well	No		No								No
Yes	No		2021-04-29	Household	Montserrado	Somalia Drive	Yes	No	25	Female	Diploma/Associates/Technician	Single	Self-employed	Yes		b. Regular hand washing with soap e. Putting on face and nose mask g. Maintaining social distance	No	Yes	No	No	Yes	No	Yes	No	No	No		All the time	All the time	All the time	Very well	Yes	No	No								No
Yes	Yes	Yes	2021-04-29	Health facility	Montserrado	Somalia Drive	No	Yes	42	Female	Bachelor’s degree	Married	Employed	Yes		b. Regular hand washing with soap c. Frequently using water or alcohol rub d. Avoid touching of eyes, nose, and mouth e. Putting on face and nose mask f. Avoid being in a crowded public place g. Maintaining social distance h. Avoid handshake	No	Yes	Yes	Yes	Yes	Yes	Yes	Yes	No	No		All the time	All the time	All the time	Very well	No		No								No
Yes	No		2021-04-29	Household	Montserrado	Somalia Drive	Yes	No	26	Female	Diploma/Associates/Technician	Single	Student	Yes		b. Regular hand washing with soap c. Frequently using water or alcohol rub e. Putting on face and nose mask f. Avoid being in a crowded public place g. Maintaining social distance h. Avoid handshake	No	Yes	Yes	No	Yes	Yes	Yes	Yes	No	No		Sometimes	Sometimes	Sometimes	Somewhat well	No		No								No
Yes	No		2021-04-29	Household	Montserrado	Somalia Drive	Yes	No	40	Female	Junior High School	Single	Unemployed	Yes		b. Regular hand washing with soap c. Frequently using water or alcohol rub e. Putting on face and nose mask f. Avoid being in a crowded public place g. Maintaining social distance h. Avoid handshake	No	Yes	Yes	No	Yes	Yes	Yes	Yes	No	No		Sometimes	Sometimes	Sometimes	Somewhat well	Yes	Don’t Know	No								No
Yes	No		2021-04-29	Household	Montserrado	Somalia Drive	Yes	No	32	Female	Senior High School	Married	Unemployed	Yes		b. Regular hand washing with soap c. Frequently using water or alcohol rub e. Putting on face and nose mask f. Avoid being in a crowded public place g. Maintaining social distance	No	Yes	Yes	No	Yes	Yes	Yes	No	No	No		All the time	Sometimes	Sometimes	Somewhat well	No		No								No
Yes	No		2021-04-29	Household	Montserrado	Somalia Drive	Yes	No	30	Female	Senior High School	Single	Self-employed	Yes		j. Others	No	No	No	No	No	No	No	No	No	Yes	We don't do anything to prevent COVID 19, God has been blessing us	Never	Never	Never	Very well	Yes	Yes	No								No
Yes	Yes	Yes	2021-04-29	On Street	Montserrado	Somalia Drive	Yes	No	21	Female	Bachelor’s degree	Single	Student	Yes		b. Regular hand washing with soap c. Frequently using water or alcohol rub e. Putting on face and nose mask	No	Yes	Yes	No	Yes	No	No	No	No	No		Sometimes	Sometimes	Sometimes	Not at all	No		No								No
Yes	Yes	Yes	2021-04-29	Household	Montserrado	Somalia Drive	Yes	No	31	Female	Senior High School	Single	Student	Yes		b. Regular hand washing with soap e. Putting on face and nose mask	No	Yes	No	No	Yes	No	No	No	No	No		Sometimes	Sometimes	Sometimes	Neutral	No		No								No
Yes	Yes	Yes	2021-04-29	Household	Montserrado	Somalia Drive	Yes	No	26	Female	Diploma/Associates/Technician	Married	Unemployed	Yes		e. Putting on face and nose mask d. Avoid touching of eyes, nose, and mouth b. Regular hand washing with soap	No	Yes	No	Yes	Yes	No	No	No	No	No		Sometimes	Sometimes	Sometimes	Very well	No		No								No
Yes	Yes	Yes	2021-04-29	On Street	Montserrado	Somalia Drive	Yes	No	18	Male	Junior High School	Single	Unemployed	Yes		e. Putting on face and nose mask g. Maintaining social distance b. Regular hand washing with soap	No	Yes	No	No	Yes	No	Yes	No	No	No		Sometimes	Sometimes	Sometimes	Very well	No		No								No
Yes	Yes	Yes	2021-04-29	On Street	Montserrado	Somalia Drive	Yes	No	19	Male	Senior High School	Single	Student	Yes		g. Maintaining social distance b. Regular hand washing with soap e. Putting on face and nose mask f. Avoid being in a crowded public place	No	Yes	No	No	Yes	Yes	Yes	No	No	No		Sometimes	Sometimes	Sometimes	Very well	No		No								No
Yes	Yes	Yes	2021-04-29	On Street	Montserrado	Somalia Drive	Yes	No	20	Male	Senior High School	Single	Student	Yes		e. Putting on face and nose mask g. Maintaining social distance b. Regular hand washing with soap	No	Yes	No	No	Yes	No	Yes	No	No	No		Sometimes	Sometimes	Sometimes	Very well	No		No								No
Yes	No		2021-04-29	Household	Montserrado	Somalia Drive	Yes	No	70	Female	No formal education	Widow/Widower	Unemployed	Yes		e. Putting on face and nose mask b. Regular hand washing with soap	No	Yes	No	No	Yes	No	No	No	No	No		All the time	All the time	Sometimes	Very well	No		No								No
Yes	No		2021-04-29	Household	Montserrado	Somalia Drive	Yes	No	65	Male	Master’s degree	Divorce	Employed	Yes		c. Frequently using water or alcohol rub e. Putting on face and nose mask b. Regular hand washing with soap	No	Yes	Yes	No	Yes	No	No	No	No	No		All the time	Sometimes	Sometimes	Somewhat well	No		No								No
Yes	No		2021-04-29	Household	Montserrado	Somalia Drive	Yes	No	58	Female	Master’s degree	Married	Retired	Yes		f. Avoid being in a crowded public place c. Frequently using water or alcohol rub e. Putting on face and nose mask b. Regular hand washing with soap	No	Yes	Yes	No	Yes	Yes	No	No	No	No		All the time	Sometimes	Sometimes	Very well	No		No								No
Yes	No		2021-04-29	Household	Montserrado	Somalia Drive	Yes	No	27	Male	College	Co-habiting	Employed	Yes		e. Putting on face and nose mask c. Frequently using water or alcohol rub g. Maintaining social distance b. Regular hand washing with soap	No	Yes	Yes	No	Yes	No	Yes	No	No	No		All the time	All the time	Sometimes	Very well	No		No								Yes	Friend	No	Yes	No	No	No	No
Yes	No		2021-04-29	Household	Montserrado	Somalia Drive	Yes	No	50	Female	Senior High School	Married	Self-employed	Yes		b. Regular hand washing with soap c. Frequently using water or alcohol rub g. Maintaining social distance e. Putting on face and nose mask f. Avoid being in a crowded public place h. Avoid handshake	No	Yes	Yes	No	Yes	Yes	Yes	Yes	No	No		All the time	Sometimes	Sometimes	Very well	Yes	No	No								Yes	Family member	Yes	No	No	No	No	No
Yes	No		2021-04-29	Household	Montserrado	Somalia Drive	Yes	No	29	Female	Junior High School	Married	Unemployed	Yes		e. Putting on face and nose mask f. Avoid being in a crowded public place h. Avoid handshake b. Regular hand washing with soap	No	Yes	No	No	Yes	Yes	No	Yes	No	No		All the time	Sometimes	Sometimes	Very well	No		No								No
Yes	Yes	Yes	2021-04-29	Health facility	Montserrado	Somalia Drive	Yes	Yes	31	Female	College	Single	Employed	Yes		b. Regular hand washing with soap e. Putting on face and nose mask c. Frequently using water or alcohol rub	No	Yes	Yes	No	Yes	No	No	No	No	No		All the time	All the time	All the time	Very well	No		No								No
Yes	Yes	Yes	2021-04-29	Health facility	Montserrado	Somalia Drive	Yes	Yes	46	Male	Diploma/Associates/Technician	Single	Self-employed	Yes		e. Putting on face and nose mask	No	No	No	No	Yes	No	No	No	No	No		All the time	Sometimes	All the time	Very well	No		No								Yes	Family member	Yes	No	No	No	No	No
Yes	Yes	Yes	2021-04-27	Health facility	Montserrado	Central Monrovia	Yes	Yes	60	Male	PhD	Married	Employed	Yes		a. By receiving Coronavirus vaccine b. Regular hand washing with soap c. Frequently using water or alcohol rub d. Avoid touching of eyes, nose, and mouth e. Putting on face and nose mask f. Avoid being in a crowded public place g. Maintaining social distance h. Avoid handshake	Yes	Yes	Yes	Yes	Yes	Yes	Yes	Yes	No	No		All the time	All the time	All the time	Very well	Yes	No	Yes	e. Work colleague	No	No	No	No	Yes		Yes	Work colleague	No	No	No	No	Yes	No
Yes	Yes	Yes	2021-04-27	Health facility	Montserrado	Central Monrovia	No	Yes	36	Female	Bachelor’s degree	Single	Employed	Yes		a. By receiving Coronavirus vaccine b. Regular hand washing with soap c. Frequently using water or alcohol rub d. Avoid touching of eyes, nose, and mouth e. Putting on face and nose mask f. Avoid being in a crowded public place g. Maintaining social distance h. Avoid handshake	Yes	Yes	Yes	Yes	Yes	Yes	Yes	Yes	No	No		All the time	All the time	All the time	Very well	No		Yes	e. Work colleague	No	No	No	No	Yes		Yes	Work colleague	No	No	No	No	Yes	No
Yes	No		2021-04-30	On Street	Montserrado	Bushrod	No	No	42	Male	No formal education	Married	Unemployed	No	Interviewee says God is the want that protecting him													Sometimes	Sometimes	Sometimes	Somewhat well	No		No								No
Yes	No		2021-04-30	Household	Montserrado	Somalia Drive	Yes		52	Male	Senior High School	Married	Self-employed	Yes		e. Putting on face and nose mask	No	No	No	No	Yes	No	No	No	No	No		Sometimes	Never	Sometimes	Somewhat well	No		No								No
Yes	No		2021-04-30	Household	Montserrado	Somalia Drive	Yes	No	20	Male	Junior High School	Single	Student	Yes		b. Regular hand washing with soap e. Putting on face and nose mask	No	Yes	No	No	Yes	No	No	No	No	No		All the time	Sometimes	Sometimes	Very well	No		No								No
Yes	No		2021-04-30	Household	Montserrado	Somalia Drive	Yes	No	57	Male	Senior High School	Married	Self-employed	Yes		c. Frequently using water or alcohol rub b. Regular hand washing with soap e. Putting on face and nose mask j. Others	No	Yes	Yes	No	Yes	No	No	No	No	Yes	WASH team was establish to in force the preventive measures	All the time	All the time	All the time	Very well	No		Yes	c. Someone in my community	No	No	Yes	No	No		Yes	Someone in my church/mosque	No	No	No	Yes	No	No
Yes	No		2021-04-30	Household	Montserrado	Somalia Drive	Yes	No	21	Female	Junior High School	Single	Student	Yes		c. Frequently using water or alcohol rub b. Regular hand washing with soap e. Putting on face and nose mask g. Maintaining social distance f. Avoid being in a crowded public place	No	Yes	Yes	No	Yes	Yes	Yes	No	No	No		All the time	Sometimes	Sometimes	Very well	No		No								No
Yes	No		2021-05-19	Health facility	Nimba	Sanniquellie Mahn	No	Yes	60	Male	Senior High School	Married	Employed	Yes		b. Regular hand washing with soap d. Avoid touching of eyes, nose, and mouth e. Putting on face and nose mask g. Maintaining social distance	No	Yes	No	Yes	Yes	No	Yes	No	No	No		Sometimes	Sometimes	Sometimes	Somewhat well	No		No								Yes	Someone in my community	No	No	Yes	No	No	No
Yes	Yes	Yes	2021-05-19	Health facility	Nimba	Sanniquellie Mahn	Yes	Yes	72	Male	Senior High School	Widow/Widower	Employed	Yes		e. Putting on face and nose mask b. Regular hand washing with soap g. Maintaining social distance f. Avoid being in a crowded public place	No	Yes	No	No	Yes	Yes	Yes	No	No	No		All the time	All the time	All the time	Very well	No		No								No
Yes	No		2021-05-19	On Street	Nimba	Sanniquellie Mahn	Yes	No	39	Male	Senior High School	Co-habiting	Self-employed	Yes		e. Putting on face and nose mask	No	No	No	No	Yes	No	No	No	No	No		All the time	Sometimes	Sometimes	Somewhat well	No		No								No
Yes	No		2021-05-19	On Street	Nimba	Sanniquellie Mahn	Yes	No	24	Male	Primary school	Single	Student	No														Never	Never	Never	Not well	No		No								No
Yes	No		2021-05-19	Household	Nimba	Sanniquellie Mahn	Yes	No	21	Male	Junior High School	Co-habiting	Student	Yes		e. Putting on face and nose mask g. Maintaining social distance b. Regular hand washing with soap	No	Yes	No	No	Yes	No	Yes	No	No	No		Sometimes	Sometimes	Sometimes	Very well	No		No								No
Yes	No		2021-05-19	Household	Nimba	Sanniquellie Mahn	Yes	No	20	Male	Junior High School	Single	Student	Yes		b. Regular hand washing with soap e. Putting on face and nose mask	No	Yes	No	No	Yes	No	No	No	No	No		Sometimes	Sometimes	Sometimes	Very well	No		No								No
Yes	No		2021-05-19	Household	Nimba	Sanniquellie Mahn	Yes	No	57	Female	Primary school	Married	Self-employed	Yes		b. Regular hand washing with soap	No	Yes	No	No	No	No	No	No	No	No		All the time	Sometimes	Never	Somewhat well	No		No								No
Yes	Yes	Yes	2021-05-19	Household	Nimba	Sanniquellie Mahn	Yes	No	32	Female	No formal education	Co-habiting	Self-employed	No	It can't come so													Never	Never	Never	Not well	No		No								No
Yes	Yes	Yes	2021-05-19	Household	Nimba	Sanniquellie Mahn	Yes	No	33	Male	Senior High School	Co-habiting	Student	Yes		e. Putting on face and nose mask b. Regular hand washing with soap	No	Yes	No	No	Yes	No	No	No	No	No		Sometimes	Sometimes	Sometimes	Somewhat well	No		No								No
Yes	No		2021-05-19	Health facility	Nimba	Sanniquellie Mahn	No	Yes	32	Female	Bachelor’s degree	Co-habiting	Unemployed	Yes		e. Putting on face and nose mask g. Maintaining social distance	No	No	No	No	Yes	No	Yes	No	No	No		Sometimes	Sometimes	Sometimes	Very well	No		No								Yes	Work colleague	No	No	No	No	Yes	No
Yes	No		2021-05-19	Household	Nimba	Sanniquellie Mahn	Yes	No	56	Male	Senior High School	Married	Self-employed	Yes		g. Maintaining social distance b. Regular hand washing with soap	No	Yes	No	No	No	No	Yes	No	No	No		Sometimes	Sometimes	Sometimes	Very well	No		No								No
Yes	No		2021-05-19	Household	Nimba	Sanniquellie Mahn	Yes	No	70	Male	No formal education	Widow/Widower	Unemployed	Yes		b. Regular hand washing with soap g. Maintaining social distance	No	Yes	No	No	No	No	Yes	No	No	No		Sometimes	Sometimes	Sometimes	Very well	No		No								No
Yes	No		2021-05-19	Household	Nimba	Sanniquellie Mahn	Yes	No	60	Male	No formal education	Married	Unemployed	Yes		b. Regular hand washing with soap	No	Yes	No	No	No	No	No	No	No	No		Sometimes	Sometimes	Sometimes	Very well	No		No								No
Yes	No		2021-05-19	Household	Nimba	Sanniquellie Mahn	Yes	No	90	Male	Primary school	Married	Unemployed	Yes		b. Regular hand washing with soap	No	Yes	No	No	No	No	No	No	No	No		Sometimes	Sometimes	Never	Neutral	No		No								No
Yes	No		2021-05-19	On Street	Nimba	Sanniquellie Mahn	Yes	No	31	Female	Senior High School	Co-habiting	Student	Yes		e. Putting on face and nose mask h. Avoid handshake	No	No	No	No	Yes	No	No	Yes	No	No		Sometimes	Sometimes	Sometimes	Somewhat well	No		No								No
Yes	No		2021-05-19	On Street	Nimba	Sanniquellie Mahn	Yes	No	43	Female	Primary school	Married	Unemployed	Yes		b. Regular hand washing with soap	No	Yes	No	No	No	No	No	No	No	No		Sometimes	Sometimes	Sometimes	Somewhat well	No		No								No
Yes	No		2021-05-19	On Street	Nimba	Sanniquellie Mahn	Yes	No	56	Male	Diploma/Associates/Technician	Married	Employed	Yes		c. Frequently using water or alcohol rub b. Regular hand washing with soap	No	Yes	Yes	No	No	No	No	No	No	No		Sometimes	Sometimes	Sometimes	Very well	No		No								No
Yes	No		2021-05-19	On Street	Nimba	Sanniquellie Mahn	Yes	No	51	Male	Senior High School	Co-habiting	Unemployed	Yes		b. Regular hand washing with soap	No	Yes	No	No	No	No	No	No	No	No		Sometimes	Sometimes	Sometimes	Very well	No		No								No
Yes	No		2021-05-19	Health facility	Nimba	Sanniquellie Mahn	Yes	Yes	43	Male	Junior High School	Married	Employed	Yes		b. Regular hand washing with soap e. Putting on face and nose mask h. Avoid handshake	No	Yes	No	No	Yes	No	No	Yes	No	No		Sometimes	Sometimes	All the time	Very well	No		No								No
Yes	No		2021-05-19	On Street	Nimba	Sanniquellie Mahn	Yes	No	24	Male	Senior High School	Single	Unemployed	No	Because COVID-19 is not in Liberia													All the time	All the time	All the time	Very well	No		No								No
Yes	No		2021-05-19	Household	Nimba	Tappita	Yes	No	48	Male	Junior High School	Married	Self-employed	Yes		b. Regular hand washing with soap g. Maintaining social distance	No	Yes	No	No	No	No	Yes	No	No	No		Sometimes	Sometimes	Sometimes	Somewhat well	No		No								No
Yes	No		2021-05-19	Household	Nimba	Tappita	Yes	No	73	Male	Senior High School	Married	Self-employed	Yes		b. Regular hand washing with soap h. Avoid handshake g. Maintaining social distance	No	Yes	No	No	No	No	Yes	Yes	No	No		All the time	All the time	Sometimes	Somewhat well	No		No								No
Yes	No		2021-05-19	Household	Nimba	Tappita	Yes	No	25	Male	Junior High School	Single	Self-employed	Yes		b. Regular hand washing with soap e. Putting on face and nose mask	No	Yes	No	No	Yes	No	No	No	No	No		Sometimes	Sometimes	Sometimes	Somewhat well	No		No								No
Yes	No		2021-05-19	Household	Nimba	Tappita	Yes	No	65	Male	Senior High School	Divorce	Self-employed	Yes		b. Regular hand washing with soap g. Maintaining social distance h. Avoid handshake	No	Yes	No	No	No	No	Yes	Yes	No	No		Sometimes	Sometimes	Sometimes	Not well	No		No								No
Yes	No		2021-05-19	Household	Nimba	Tappita	Yes	No	66	Male	Senior High School	Married	Self-employed	Yes		b. Regular hand washing with soap e. Putting on face and nose mask f. Avoid being in a crowded public place h. Avoid handshake	No	Yes	No	No	Yes	Yes	No	Yes	No	No		Sometimes	Sometimes	Sometimes	Not well	No		Yes	f. Other	No	No	No	No	No	A Journalist from Tappita City	No
Yes	No		2021-05-19	Household	Nimba	Tappita	Yes	No	71	Male	No formal education	Married	Self-employed	Yes		b. Regular hand washing with soap e. Putting on face and nose mask g. Maintaining social distance f. Avoid being in a crowded public place	No	Yes	No	No	Yes	Yes	Yes	No	No	No		Sometimes	Sometimes	Sometimes	Somewhat well	No		No								No
Yes	No		2021-05-19	Household	Nimba	Tappita	Yes	No	49	Female	No formal education	Married	Self-employed	Yes		b. Regular hand washing with soap	No	Yes	No	No	No	No	No	No	No	No		Sometimes	Sometimes	Sometimes	Not well	No		No								No
Yes	No		2021-05-19	Household	Nimba	Tappita	Yes	No	48	Male	Primary school	Married	Self-employed	Yes		b. Regular hand washing with soap e. Putting on face and nose mask h. Avoid handshake	No	Yes	No	No	Yes	No	No	Yes	No	No		Sometimes	Sometimes	Sometimes	Somewhat well	No		No								No
Yes	No		2021-05-19	Household	Nimba	Tappita	Yes	No	33	Male	Diploma/Associates/Technician	Single	Student	Yes		b. Regular hand washing with soap e. Putting on face and nose mask g. Maintaining social distance	No	Yes	No	No	Yes	No	Yes	No	No	No		Sometimes	Sometimes	Sometimes	Somewhat well	No		Yes	a. Family member	Yes	No	No	No	No		No
Yes	No		2021-05-19	Household	Nimba	Tappita	Yes	No	36	Male	No formal education	Single	Self-employed	Yes		b. Regular hand washing with soap e. Putting on face and nose mask	No	Yes	No	No	Yes	No	No	No	No	No		Sometimes	Sometimes	Sometimes	Not well	No		No								No
Yes	No		2021-05-19	On Street	Nimba	Tappita	No	No	28	Female	No formal education	Single	Self-employed	Yes		b. Regular hand washing with soap	No	Yes	No	No	No	No	No	No	No	No		Sometimes	Sometimes	Sometimes	Somewhat well	No		No								No
Yes	No		2021-05-19	Household	Nimba	Tappita	Yes	No	42	Female	No formal education	Married	Self-employed	Yes		e. Putting on face and nose mask g. Maintaining social distance b. Regular hand washing with soap	No	Yes	No	No	Yes	No	Yes	No	No	No		Sometimes	Sometimes	Sometimes	Not well	No		No								No
Yes	No		2021-05-19	On Street	Nimba	Sanniquellie Mahn	No	No	18	Female	Primary school	Single	Unemployed	No	Because that sickness cannot catch me													Never	Never	Never	Very well	No		No								No
Yes	No		2021-05-19	On Street	Nimba	Tappita	No	No	29	Male	Junior High School	Co-habiting	Self-employed	Yes		b. Regular hand washing with soap	No	Yes	No	No	No	No	No	No	No	No		Sometimes	Sometimes	Sometimes	Somewhat well	No		No								No
Yes	Yes	Yes	2021-05-19	Household	Nimba	Tappita	Yes	No	46	Male	Primary school	Single	Self-employed	Yes		b. Regular hand washing with soap e. Putting on face and nose mask f. Avoid being in a crowded public place	No	Yes	No	No	Yes	Yes	No	No	No	No		All the time	All the time	All the time	Somewhat well	No		No								No
Yes	No		2021-05-19	Household	Nimba	Tappita	Yes	No	73	Male	Senior High School	Married	Self-employed	Yes		b. Regular hand washing with soap e. Putting on face and nose mask	No	Yes	No	No	Yes	No	No	No	No	No		All the time	All the time	All the time	Very well	No		No								No
Yes	Yes	Yes	2021-05-19	Household	Nimba	Tappita	Yes	No	42	Female	Primary school	Married	Self-employed	Yes		b. Regular hand washing with soap e. Putting on face and nose mask f. Avoid being in a crowded public place	No	Yes	No	No	Yes	Yes	No	No	No	No		All the time	All the time	All the time	Very well	No		No								No
Yes	No		2021-05-19	Household	Nimba	Tappita	Yes	No	34	Male	Junior High School	Co-habiting	Student	Yes		b. Regular hand washing with soap	No	Yes	No	No	No	No	No	No	No	No		Sometimes	Sometimes	Sometimes	Very well	No		Yes	a. Family member	Yes	No	No	No	No		No
Yes	Yes	Yes	2021-05-19	Household	Nimba	Tappita	Yes	No	40	Female	Junior High School	Co-habiting	Self-employed	Yes		b. Regular hand washing with soap e. Putting on face and nose mask	No	Yes	No	No	Yes	No	No	No	No	No		All the time	Sometimes	All the time	Very well	No		No								No
Yes	No		2021-05-19	Household	Nimba	Tappita	Yes	No	20	Female	Junior High School	Co-habiting	Student	Yes		b. Regular hand washing with soap e. Putting on face and nose mask	No	Yes	No	No	Yes	No	No	No	No	No		All the time	Sometimes	Sometimes	Very well	No		No								No
Yes	Yes	Yes	2021-05-19	Household	Nimba	Tappita	Yes	No	48	Female	Primary school	Married	Self-employed	Yes		b. Regular hand washing with soap e. Putting on face and nose mask	No	Yes	No	No	Yes	No	No	No	No	No		All the time	Sometimes	All the time	Very well	No		No								No
Yes	No		2021-05-19	Household	Nimba	Sanniquellie Mahn	Yes	No	35	Female	Junior High School	Married	Self-employed	Yes		b. Regular hand washing with soap	No	Yes	No	No	No	No	No	No	No	No		Sometimes	Never	Never	Somewhat well	No		No								No
Yes	No		2021-05-19	Household	Nimba	Sanniquellie Mahn	Yes	No	26	Male	Junior High School	Single	Unemployed	Yes		b. Regular hand washing with soap e. Putting on face and nose mask	No	Yes	No	No	Yes	No	No	No	No	No		Sometimes	Sometimes	Sometimes	Very well	No		No								No
Yes	No		2021-05-19	Health facility	Nimba	Sanniquellie Mahn	Yes	Yes	32	Male	Diploma/Associates/Technician	Co-habiting	Employed	Yes		b. Regular hand washing with soap e. Putting on face and nose mask g. Maintaining social distance j. Others	No	Yes	No	No	Yes	No	Yes	No	No	Yes	Encourage people to come to health facility if they have signs and symptoms of Covid 19	All the time	All the time	Sometimes	Very well	No		No								No
Yes	Yes	No	2021-05-19	On Street	Nimba	Sanniquellie Mahn	No	Yes	27	Male	Diploma/Associates/Technician	Co-habiting	Employed	Yes		b. Regular hand washing with soap e. Putting on face and nose mask a. By receiving Coronavirus vaccine c. Frequently using water or alcohol rub	Yes	Yes	Yes	No	Yes	No	No	No	No	No		All the time	Sometimes	All the time	Very well	No		No								Yes	Friend Work colleague	No	Yes	No	No	Yes	No
Yes	No		2021-05-19	On Street	Nimba	Sanniquellie Mahn	Yes	No	49	Male	Junior High School	Married	Self-employed	Yes		b. Regular hand washing with soap	No	Yes	No	No	No	No	No	No	No	No		Sometimes	Never	Never	Not well	No		No								No
Yes	No		2021-05-19	Household	Nimba	Sanniquellie Mahn	Yes	No	43	Female	Primary school	Co-habiting	Self-employed	Yes		b. Regular hand washing with soap h. Avoid handshake	No	Yes	No	No	No	No	No	Yes	No	No		All the time	Never	Sometimes	Somewhat well	No		No								No
Yes	No		2021-05-19	Household	Nimba	Sanniquellie Mahn	Yes	No	18	Female	Primary school	Co-habiting	Self-employed	No	I don't have bucket to put water inside to wash my hands and other preventive materials													Sometimes	Never	Never	Not well	No		No								No
Yes	No		2021-05-19	On Street	Nimba	Sanniquellie Mahn	No	No	21	Male	Junior High School	Single	Student	No	I don't have anything to prevent myself from getting the virus													Never	Never	Sometimes	Not well	No		No								No
Yes	No		2021-05-19	Household	Nimba	Sanniquellie Mahn	Yes	No	43	Male	Diploma/Associates/Technician	Co-habiting	Self-employed	Yes		b. Regular hand washing with soap e. Putting on face and nose mask	No	Yes	No	No	Yes	No	No	No	No	No		Sometimes	Sometimes	Sometimes	Not well	No		No								No
Yes	No		2021-05-19	Household	Nimba	Sanniquellie Mahn	Yes	No	19	Female	Junior High School	Co-habiting	Self-employed	Yes		b. Regular hand washing with soap e. Putting on face and nose mask g. Maintaining social distance	No	Yes	No	No	Yes	No	Yes	No	No	No		All the time	Sometimes	Sometimes	Not at all	No		No								No
Yes	No		2021-05-19	Household	Nimba	Sanniquellie Mahn	Yes	Yes	43	Female	Junior High School	Separated	Employed	Yes		b. Regular hand washing with soap g. Maintaining social distance f. Avoid being in a crowded public place e. Putting on face and nose mask c. Frequently using water or alcohol rub	No	Yes	Yes	No	Yes	Yes	Yes	No	No	No		Sometimes	Sometimes	Sometimes	Somewhat well	No		No								No
Yes	No		2021-05-19	Household	Nimba	Sanniquellie Mahn	Yes	No	42	Male	No formal education	Married	Self-employed	Yes		b. Regular hand washing with soap	No	Yes	No	No	No	No	No	No	No	No		All the time	Never	Never	Very well	Yes	No	No								No
Yes	No		2021-05-19	Household	Nimba	Sanniquellie Mahn	Yes	No	20	Female	No formal education	Married	Unemployed	Yes		b. Regular hand washing with soap	No	Yes	No	No	No	No	No	No	No	No		Sometimes	Sometimes	Sometimes	Very well	No		No								No
Yes	No		2021-05-19	On Street	Nimba	Sanniquellie Mahn	Yes	No	54	Male	No formal education	Married	Unemployed	Yes		b. Regular hand washing with soap	No	Yes	No	No	No	No	No	No	No	No		All the time	Sometimes	Sometimes	Very well	No		No								No
Yes	No		2021-05-19	On Street	Nimba	Sanniquellie Mahn	Yes	No	40	Male	Primary school	Single	Self-employed	Yes		b. Regular hand washing with soap	No	Yes	No	No	No	No	No	No	No	No		All the time	Sometimes	Sometimes	Very well	Yes	No	No								No
Yes	No		2021-05-19	On Street	Nimba	Tappita	No	Yes	44	Male	Senior High School	Married	Self-employed	Yes		b. Regular hand washing with soap e. Putting on face and nose mask f. Avoid being in a crowded public place h. Avoid handshake	No	Yes	No	No	Yes	Yes	No	Yes	No	No		All the time	All the time	Sometimes	Very well	No		No								No
Yes	Yes	Yes	2021-05-19	Household	Nimba	Tappita	Yes	No	58	Male	Senior High School	Married	Self-employed	Yes		e. Putting on face and nose mask b. Regular hand washing with soap f. Avoid being in a crowded public place	No	Yes	No	No	Yes	Yes	No	No	No	No		All the time	All the time	All the time	Very well	No		No								No
Yes	Yes	Yes	2021-05-19	On Street	Nimba	Tappita	No	No	21	Female	Junior High School	Single	Student	Yes		b. Regular hand washing with soap e. Putting on face and nose mask g. Maintaining social distance	No	Yes	No	No	Yes	No	Yes	No	No	No		All the time	All the time	Sometimes	Very well	No		No								No
Yes	Yes	Yes	2021-05-19	On Street	Nimba	Tappita	No	No	56	Male	Senior High School	Married	Self-employed	Yes		b. Regular hand washing with soap h. Avoid handshake g. Maintaining social distance	No	Yes	No	No	No	No	Yes	Yes	No	No		All the time	All the time	All the time	Neutral	No		No								No
Yes	Yes	Yes	2021-05-19	Household	Nimba	Tappita	Yes	No	18	Female	Junior High School	Single	Student	Yes		e. Putting on face and nose mask b. Regular hand washing with soap	No	Yes	No	No	Yes	No	No	No	No	No		Sometimes	Sometimes	Sometimes	Not at all	No		No								No
Yes	Yes	Yes	2021-05-19	Household	Nimba	Tappita	Yes	No	39	Male	Senior High School	Married	Student	Yes		b. Regular hand washing with soap e. Putting on face and nose mask	No	Yes	No	No	Yes	No	No	No	No	No		Sometimes	Sometimes	Sometimes	Very well	No		No								No
Yes	Yes	Yes	2021-05-19	On Street	Nimba	Tappita	Yes	No	40	Female	Junior High School	Married	Self-employed	Yes		g. Maintaining social distance h. Avoid handshake b. Regular hand washing with soap	No	Yes	No	No	No	No	Yes	Yes	No	No		Sometimes	Sometimes	Sometimes	Very well	Yes	No	Yes	a. Family member c. Someone in my community	Yes	No	Yes	No	No		No
Yes	Yes	Yes	2021-05-19	Household	Nimba	Tappita	Yes	No	47	Female	Junior High School	Married	Self-employed	Yes		g. Maintaining social distance e. Putting on face and nose mask b. Regular hand washing with soap	No	Yes	No	No	Yes	No	Yes	No	No	No		Sometimes	Sometimes	Sometimes	Very well	No		No								No
Yes	Yes	Yes	2021-05-19	On Street	Nimba	Tappita	Yes	No	40	Female	No formal education	Married	Self-employed	Yes		b. Regular hand washing with soap e. Putting on face and nose mask g. Maintaining social distance	No	Yes	No	No	Yes	No	Yes	No	No	No		Sometimes	Sometimes	Sometimes	Very well	No		No								No
Yes	Yes	Yes	2021-05-19	On Street	Nimba	Tappita	No	No	35	Female	Junior High School	Single	Self-employed	Yes		b. Regular hand washing with soap e. Putting on face and nose mask h. Avoid handshake	No	Yes	No	No	Yes	No	No	Yes	No	No		Sometimes	Sometimes	Sometimes	Very well	No		No								No
Yes	Yes	Yes	2021-05-20	Health facility	Nimba	Tappita	No	Yes	42	Male	Senior High School	Co-habiting	Employed	Yes		b. Regular hand washing with soap c. Frequently using water or alcohol rub e. Putting on face and nose mask f. Avoid being in a crowded public place g. Maintaining social distance	No	Yes	Yes	No	Yes	Yes	Yes	No	No	No		All the time	All the time	All the time	Very well	No		Yes	e. Work colleague	No	No	No	No	Yes		Yes	Family member Work colleague Someone in my church/mosque Friend	Yes	Yes	No	Yes	Yes	No
Yes	Yes	Yes	2021-05-20	Health facility	Nimba	Tappita	No	Yes	29	Male	Senior High School	Co-habiting	Employed	Yes		b. Regular hand washing with soap d. Avoid touching of eyes, nose, and mouth e. Putting on face and nose mask g. Maintaining social distance	No	Yes	No	Yes	Yes	No	Yes	No	No	No		All the time	All the time	All the time	Very well	Yes	No	No								No
Yes	Yes	Yes	2021-05-20	Health facility	Nimba	Tappita	Yes	Yes	45	Male	Bachelor’s degree	Married	Employed	Yes		b. Regular hand washing with soap c. Frequently using water or alcohol rub d. Avoid touching of eyes, nose, and mouth e. Putting on face and nose mask f. Avoid being in a crowded public place g. Maintaining social distance h. Avoid handshake	No	Yes	Yes	Yes	Yes	Yes	Yes	Yes	No	No		All the time	All the time	All the time	Very well	Yes	Yes	No								Yes	Work colleague	No	No	No	No	Yes	No
Yes	Yes	Yes	2021-05-20	Health facility	Nimba	Tappita	Yes	Yes	29	Female	Diploma/Associates/Technician	Single	Employed	Yes		b. Regular hand washing with soap c. Frequently using water or alcohol rub e. Putting on face and nose mask d. Avoid touching of eyes, nose, and mouth g. Maintaining social distance f. Avoid being in a crowded public place h. Avoid handshake	No	Yes	Yes	Yes	Yes	Yes	Yes	Yes	No	No		All the time	All the time	All the time	Very well	No		No								Yes	Work colleague	No	No	No	No	Yes	No
Yes	Yes	Yes	2021-05-20	Health facility	Nimba	Tappita	Yes	Yes	32	Male	Diploma/Associates/Technician	Single	Unemployed	Yes		b. Regular hand washing with soap h. Avoid handshake g. Maintaining social distance d. Avoid touching of eyes, nose, and mouth c. Frequently using water or alcohol rub	No	Yes	Yes	Yes	No	No	Yes	Yes	No	No		All the time	All the time	All the time	Very well	No		No								Yes	Work colleague Someone in my community Family member	Yes	No	Yes	No	Yes	No
Yes	Yes	Yes	2021-05-19	Health facility	Nimba	Gbehlay-Geh	No	Yes	28	Female	Diploma/Associates/Technician	Co-habiting	Employed	Yes		b. Regular hand washing with soap e. Putting on face and nose mask c. Frequently using water or alcohol rub	No	Yes	Yes	No	Yes	No	No	No	No	No		Sometimes	Sometimes	Sometimes	Very well	No		No								Yes	Family member	Yes	No	No	No	No	No
Yes	Yes	Yes	2021-05-19	On Street	Nimba	Gbehlay-Geh	No	No	19	Female	Primary school	Co-habiting	Unemployed	Yes		c. Frequently using water or alcohol rub e. Putting on face and nose mask	No	No	Yes	No	Yes	No	No	No	No	No		Sometimes	Sometimes	Sometimes	Very well	No		No								Yes	Family member	Yes	No	No	No	No	No
Yes	No		2021-05-19	On Street	Nimba	Gbehlay-Geh	Yes	No	29	Female	Senior High School	Single	Self-employed	Yes		b. Regular hand washing with soap e. Putting on face and nose mask	No	Yes	No	No	Yes	No	No	No	No	No		Sometimes	Sometimes	Sometimes	Very well	No		No								No
Yes	No		2021-05-19	On Street	Nimba	Gbehlay-Geh	Yes	No	28	Male	Senior High School	Single	Unemployed	Yes		e. Putting on face and nose mask c. Frequently using water or alcohol rub b. Regular hand washing with soap	No	Yes	Yes	No	Yes	No	No	No	No	No		All the time	Sometimes		Somewhat well	No		No								No
Yes	Yes	Yes	2021-05-19	Household	Nimba	Gbehlay-Geh	Yes	No	62	Male	Diploma/Associates/Technician	Married	Employed	Yes		c. Frequently using water or alcohol rub b. Regular hand washing with soap e. Putting on face and nose mask	No	Yes	Yes	No	Yes	No	No	No	No	No		All the time	All the time	Sometimes	Somewhat well	No		No								No
Yes	Yes	No	2021-05-19	Household	Nimba	Gbehlay-Geh	Yes	No	41	Male	Junior High School	Married	Unemployed	Yes		c. Frequently using water or alcohol rub f. Avoid being in a crowded public place g. Maintaining social distance b. Regular hand washing with soap	No	Yes	Yes	No	No	Yes	Yes	No	No	No		Sometimes	Sometimes	Sometimes	Very well	No		No								No
Yes	No		2021-05-19	Household	Nimba	Gbehlay-Geh	Yes	No	18	Female	Primary school	Single	Unemployed	Yes		b. Regular hand washing with soap e. Putting on face and nose mask	No	Yes	No	No	Yes	No	No	No	No	No		Sometimes	Sometimes	Never	Very well	No		Refused to respond								No
Yes	Yes	Yes	2021-05-20	Household	Nimba	Gbehlay-Geh	Yes	No	56	Female	No formal education	Co-habiting	Unemployed	Yes		b. Regular hand washing with soap c. Frequently using water or alcohol rub d. Avoid touching of eyes, nose, and mouth e. Putting on face and nose mask f. Avoid being in a crowded public place g. Maintaining social distance h. Avoid handshake	No	Yes	Yes	Yes	Yes	Yes	Yes	Yes	No	No		Sometimes	Sometimes	Sometimes	Somewhat well	No		No								No
Yes	Yes	Yes	2021-05-20	Household	Nimba	Gbehlay-Geh	Yes	No	31	Male	Senior High School	Co-habiting	Unemployed	Yes		b. Regular hand washing with soap c. Frequently using water or alcohol rub d. Avoid touching of eyes, nose, and mouth e. Putting on face and nose mask f. Avoid being in a crowded public place g. Maintaining social distance h. Avoid handshake	No	Yes	Yes	Yes	Yes	Yes	Yes	Yes	No	No		All the time	All the time	All the time	Very well	No		No								No
Yes	Yes	Yes	2021-05-20	Household	Nimba	Gbehlay-Geh	Yes	No	37	Male	Senior High School	Co-habiting	Student	Yes		b. Regular hand washing with soap c. Frequently using water or alcohol rub d. Avoid touching of eyes, nose, and mouth e. Putting on face and nose mask f. Avoid being in a crowded public place g. Maintaining social distance h. Avoid handshake	No	Yes	Yes	Yes	Yes	Yes	Yes	Yes	No	No		All the time	All the time	All the time	Very well	No		No								No
Yes	Yes	Yes	2021-05-20	Household	Nimba	Gbehlay-Geh	Yes	No	36	Male	Senior High School	Co-habiting	Unemployed	Yes		b. Regular hand washing with soap c. Frequently using water or alcohol rub d. Avoid touching of eyes, nose, and mouth e. Putting on face and nose mask f. Avoid being in a crowded public place g. Maintaining social distance h. Avoid handshake	No	Yes	Yes	Yes	Yes	Yes	Yes	Yes	No	No		All the time	All the time	All the time	Very well	No		No								No
Yes	Yes	Yes	2021-05-20	Household	Nimba	Gbehlay-Geh	Yes	No	30	Male	Senior High School	Co-habiting	Unemployed	Yes		b. Regular hand washing with soap c. Frequently using water or alcohol rub d. Avoid touching of eyes, nose, and mouth e. Putting on face and nose mask f. Avoid being in a crowded public place g. Maintaining social distance h. Avoid handshake	No	Yes	Yes	Yes	Yes	Yes	Yes	Yes	No	No		Sometimes	Sometimes	Sometimes	Somewhat well	No		No								No
Yes	Yes	Yes	2021-05-19	Health facility	Nimba	Gbehlay-Geh	Yes	Yes	60	Female	Bachelor’s degree	Widow/Widower	Employed	Yes		b. Regular hand washing with soap e. Putting on face and nose mask f. Avoid being in a crowded public place	No	Yes	No	No	Yes	Yes	No	No	No	No		All the time	All the time	All the time	Very well	No		No								Yes	Work colleague	No	No	No	No	Yes	No
Yes	No		2021-05-19	Health facility	Nimba	Gbehlay-Geh	Yes	Yes	39	Male	College	Co-habiting	Student	Yes		b. Regular hand washing with soap e. Putting on face and nose mask d. Avoid touching of eyes, nose, and mouth	No	Yes	No	Yes	Yes	No	No	No	No	No		All the time	All the time	All the time	Very well	No		No								Yes	Friend Work colleague	No	Yes	No	No	Yes	No
Yes	No		2021-05-19	On Street	Nimba	Gbehlay-Geh	No	No	46	Female	NP	Married	Self-employed	Yes		b. Regular hand washing with soap g. Maintaining social distance f. Avoid being in a crowded public place e. Putting on face and nose mask	No	Yes	No	No	Yes	Yes	Yes	No	No	No		All the time	Sometimes	Sometimes	Very well	No		No								No
Yes	No		2021-05-19	On Street	Nimba	Gbehlay-Geh	No	No	45	Male	Diploma/Associates/Technician	Married	Self-employed	Yes		b. Regular hand washing with soap g. Maintaining social distance h. Avoid handshake d. Avoid touching of eyes, nose, and mouth f. Avoid being in a crowded public place e. Putting on face and nose mask	No	Yes	No	Yes	Yes	Yes	Yes	Yes	No	No		All the time	All the time	Sometimes	Very well	No		No								No
Yes	No		2021-05-19	On Street	Nimba	Gbehlay-Geh	No	No	30	Female	NP	Married	Self-employed	Yes		b. Regular hand washing with soap d. Avoid touching of eyes, nose, and mouth g. Maintaining social distance	No	Yes	No	Yes	No	No	Yes	No	No	No		All the time	Sometimes	Sometimes	Very well	No		No								Yes	Family member Other	Yes	No	No	No	No	Husband
Yes	Yes	Yes	2021-05-20	Household	Nimba	Gbehlay-Geh	Yes	No	42	Male	Senior High School	Married	Unemployed	Yes		b. Regular hand washing with soap c. Frequently using water or alcohol rub d. Avoid touching of eyes, nose, and mouth e. Putting on face and nose mask f. Avoid being in a crowded public place g. Maintaining social distance h. Avoid handshake	No	Yes	Yes	Yes	Yes	Yes	Yes	Yes	No	No		Sometimes	Sometimes	Sometimes	Very well	No		No								No
Yes	Yes	Yes	2021-05-20	Household	Nimba	Gbehlay-Geh	Yes	No	52	Male	Senior High School	Co-habiting	Self-employed	Yes		c. Frequently using water or alcohol rub b. Regular hand washing with soap f. Avoid being in a crowded public place	No	Yes	Yes	No	No	Yes	No	No	No	No		All the time	Sometimes	Never	Somewhat well	No		No								No
Yes	Yes	Yes	2021-05-20	Household	Nimba	Gbehlay-Geh	Yes	No	36	Female	No formal education	Co-habiting	Unemployed	Yes		b. Regular hand washing with soap c. Frequently using water or alcohol rub f. Avoid being in a crowded public place g. Maintaining social distance h. Avoid handshake	No	Yes	Yes	No	No	Yes	Yes	Yes	No	No		All the time	Sometimes	Sometimes	Very well	No		No								No
Yes	Yes	Yes	2021-05-20	Household	Nimba	Gbehlay-Geh	Yes	No	30	Male	Junior High School	Co-habiting	Unemployed	Yes		b. Regular hand washing with soap c. Frequently using water or alcohol rub d. Avoid touching of eyes, nose, and mouth e. Putting on face and nose mask h. Avoid handshake g. Maintaining social distance f. Avoid being in a crowded public place	No	Yes	Yes	Yes	Yes	Yes	Yes	Yes	No	No		All the time	All the time	Sometimes	Very well	No		No								Yes	Someone in my community Friend	No	Yes	Yes	No	No	No
Yes	Yes	Yes	2021-05-20	Household	Nimba	Gbehlay-Geh	Yes	No	29	Male	Senior High School	Co-habiting	Unemployed	Yes		b. Regular hand washing with soap c. Frequently using water or alcohol rub d. Avoid touching of eyes, nose, and mouth e. Putting on face and nose mask f. Avoid being in a crowded public place g. Maintaining social distance h. Avoid handshake	No	Yes	Yes	Yes	Yes	Yes	Yes	Yes	No	No		All the time	All the time	Sometimes	Somewhat well	No		No								No
Yes	Yes	Yes	2021-05-20	Household	Nimba	Gbehlay-Geh	Yes	No	36	Female	No formal education	Co-habiting	Unemployed	Yes		b. Regular hand washing with soap c. Frequently using water or alcohol rub d. Avoid touching of eyes, nose, and mouth e. Putting on face and nose mask f. Avoid being in a crowded public place g. Maintaining social distance h. Avoid handshake	No	Yes	Yes	Yes	Yes	Yes	Yes	Yes	No	No		Sometimes	Sometimes	Sometimes	Somewhat well	No		No								No
Yes	Yes	Yes	2021-05-20	Household	Nimba	Gbehlay-Geh	Yes	No	59	Male	No formal education	Married	Unemployed	Yes		b. Regular hand washing with soap c. Frequently using water or alcohol rub d. Avoid touching of eyes, nose, and mouth e. Putting on face and nose mask f. Avoid being in a crowded public place g. Maintaining social distance h. Avoid handshake	No	Yes	Yes	Yes	Yes	Yes	Yes	Yes	No	No		Sometimes	Sometimes	Sometimes	Somewhat well	No		No								No
Yes	Yes	Yes	2021-05-19	Health facility	Nimba	Gbehlay-Geh	Yes	Yes	48	Female	Diploma/Associates/Technician	Married	Employed	Yes		a. By receiving Coronavirus vaccine b. Regular hand washing with soap c. Frequently using water or alcohol rub d. Avoid touching of eyes, nose, and mouth e. Putting on face and nose mask f. Avoid being in a crowded public place g. Maintaining social distance h. Avoid handshake	Yes	Yes	Yes	Yes	Yes	Yes	Yes	Yes	No	No		All the time	All the time	All the time	Very well	No		No								Yes	Friend Work colleague	No	Yes	No	No	Yes	No
Yes	Yes	Yes	2021-05-19	Health facility	Nimba	Gbehlay-Geh	No	Yes	49	Male	Senior High School	Married	Employed	Yes		a. By receiving Coronavirus vaccine b. Regular hand washing with soap c. Frequently using water or alcohol rub d. Avoid touching of eyes, nose, and mouth e. Putting on face and nose mask h. Avoid handshake g. Maintaining social distance f. Avoid being in a crowded public place	Yes	Yes	Yes	Yes	Yes	Yes	Yes	Yes	No	No		All the time	All the time	Sometimes	Very well	No		No								Yes	Friend Work colleague	No	Yes	No	No	Yes	No
Yes	Yes	Yes	2021-05-19	On Street	Nimba	Gbehlay-Geh	Yes	No	74	Male	Senior High School	Married	Self-employed	Yes		e. Putting on face and nose mask b. Regular hand washing with soap c. Frequently using water or alcohol rub d. Avoid touching of eyes, nose, and mouth g. Maintaining social distance f. Avoid being in a crowded public place	No	Yes	Yes	Yes	Yes	Yes	Yes	No	No	No		Sometimes	Sometimes	Sometimes	Somewhat well	No		No								Yes	Friend	No	Yes	No	No	No	No
Yes	Yes	Yes	2021-05-19	On Street	Nimba	Gbehlay-Geh	No	No	40	Female	Senior High School	Single	Employed	Yes		a. By receiving Coronavirus vaccine c. Frequently using water or alcohol rub d. Avoid touching of eyes, nose, and mouth e. Putting on face and nose mask h. Avoid handshake	Yes	No	Yes	Yes	Yes	No	No	Yes	No	No		Sometimes	Sometimes	Sometimes	Very well	No		No								Yes	Family member Friend Someone in my community	Yes	Yes	Yes	No	No	No
Yes	Yes	Yes	2021-05-19	On Street	Nimba	Gbehlay-Geh	Yes	No	30	Male	Senior High School	Co-habiting	Self-employed	Yes		b. Regular hand washing with soap c. Frequently using water or alcohol rub d. Avoid touching of eyes, nose, and mouth e. Putting on face and nose mask f. Avoid being in a crowded public place g. Maintaining social distance h. Avoid handshake	No	Yes	Yes	Yes	Yes	Yes	Yes	Yes	No	No		All the time	All the time	All the time	Very well	Yes	No	No								Yes	Friend	No	Yes	No	No	No	No
Yes	Yes	Yes	2021-05-19	Household	Nimba	Gbehlay-Geh	Yes	No	37	Female	Senior High School	Co-habiting	Unemployed	Yes		h. Avoid handshake f. Avoid being in a crowded public place g. Maintaining social distance d. Avoid touching of eyes, nose, and mouth	No	No	No	Yes	No	Yes	Yes	Yes	No	No		Sometimes	Sometimes	Sometimes	Somewhat well	No		No								No
Yes	Yes	Yes	2021-05-19	Household	Nimba	Gbehlay-Geh	Yes	No	47	Female	Primary school	Single	Unemployed	Yes		g. Maintaining social distance f. Avoid being in a crowded public place e. Putting on face and nose mask d. Avoid touching of eyes, nose, and mouth c. Frequently using water or alcohol rub b. Regular hand washing with soap	No	Yes	Yes	Yes	Yes	Yes	Yes	No	No	No		Sometimes	Sometimes	Sometimes	Very well	No		No								No
Yes	Yes	Yes	2021-05-20	Household	Nimba	Gbehlay-Geh	Yes	No	48	Female	No formal education	Widow/Widower	Unemployed	Yes		b. Regular hand washing with soap c. Frequently using water or alcohol rub d. Avoid touching of eyes, nose, and mouth e. Putting on face and nose mask f. Avoid being in a crowded public place g. Maintaining social distance h. Avoid handshake	No	Yes	Yes	Yes	Yes	Yes	Yes	Yes	No	No		Sometimes	Sometimes	Sometimes	Somewhat well	No		No								No
Yes	Yes	Yes	2021-05-20	Household	Nimba	Gbehlay-Geh	Yes	No	23	Female	Junior High School	Co-habiting	Unemployed	Yes		b. Regular hand washing with soap c. Frequently using water or alcohol rub d. Avoid touching of eyes, nose, and mouth e. Putting on face and nose mask f. Avoid being in a crowded public place g. Maintaining social distance h. Avoid handshake	No	Yes	Yes	Yes	Yes	Yes	Yes	Yes	No	No		Sometimes	Sometimes	All the time	Very well	No		No								Yes	Friend	No	Yes	No	No	No	No
Yes	Yes	Yes	2021-05-20	Household	Nimba	Gbehlay-Geh	Yes	No	26	Male	Senior High School	Co-habiting	Unemployed	Yes		b. Regular hand washing with soap c. Frequently using water or alcohol rub d. Avoid touching of eyes, nose, and mouth e. Putting on face and nose mask f. Avoid being in a crowded public place g. Maintaining social distance h. Avoid handshake	No	Yes	Yes	Yes	Yes	Yes	Yes	Yes	No	No		All the time	Sometimes	Sometimes	Very well	No		No								No
Yes	Yes	Yes	2021-05-20	Household	Nimba	Gbehlay-Geh	Yes	No	65	Male	No formal education	Married	Self-employed	Yes		b. Regular hand washing with soap c. Frequently using water or alcohol rub d. Avoid touching of eyes, nose, and mouth e. Putting on face and nose mask f. Avoid being in a crowded public place g. Maintaining social distance	No	Yes	Yes	Yes	Yes	Yes	Yes	No	No	No		Sometimes	All the time	All the time	Very well	No		No								No
Yes	Yes	No	2021-05-19	Household	Nimba	Saclepea-Mahn	Yes	No	54	Female	No formal education	Married	Self-employed	Yes		b. Regular hand washing with soap	No	Yes	No	No	No	No	No	No	No	No		All the time	All the time	All the time	Very well	No		No								No
Yes	No		2021-05-19	Household	Nimba	Saclepea-Mahn	Yes	No	59	Male	Primary school	Co-habiting	Self-employed	Yes		b. Regular hand washing with soap e. Putting on face and nose mask	No	Yes	No	No	Yes	No	No	No	No	No		Sometimes	Sometimes	Sometimes	Not well	No		No								No
Yes	Yes	No	2021-05-19	Household	Nimba	Saclepea-Mahn	Yes	No	50	Female	No formal education	Married	Self-employed	Yes		b. Regular hand washing with soap e. Putting on face and nose mask	No	Yes	No	No	Yes	No	No	No	No	No		Sometimes	All the time	Sometimes	Very well	No		No								No
Yes	No		2021-05-19	Household	Nimba	Sanniquellie Mahn	Yes	No	26	Male	Primary school	Co-habiting	Unemployed	Yes		b. Regular hand washing with soap e. Putting on face and nose mask	No	Yes	No	No	Yes	No	No	No	No	No		Sometimes	Sometimes	Sometimes	Very well	Yes	No	No								No
Yes	No		2021-05-19	On Street	Nimba	Sanniquellie Mahn	Yes	No	74	Male	Primary school	Married	Self-employed	Yes		b. Regular hand washing with soap e. Putting on face and nose mask	No	Yes	No	No	Yes	No	No	No	No	No		Sometimes	All the time	Sometimes	Very well	No		No								No
Yes	No		2021-05-19	On Street	Nimba	Saclepea-Mahn	Yes	No	50	Female	No formal education	Married	Self-employed	Yes		b. Regular hand washing with soap e. Putting on face and nose mask	No	Yes	No	No	Yes	No	No	No	No	No		Sometimes	Sometimes	Sometimes	Somewhat well	No		No								No
Yes	Yes	Yes	2021-05-19	On Street	Nimba	Saclepea-Mahn	Yes	No	42	Male	No formal education	Married	Unemployed	Yes		b. Regular hand washing with soap e. Putting on face and nose mask	No	Yes	No	No	Yes	No	No	No	No	No		Sometimes	Sometimes	Sometimes	Somewhat well	No		No								No
Yes	Yes	Yes	2021-05-19	On Street	Nimba	Saclepea-Mahn	Yes	No	21	Female	No formal education	Married	Unemployed	Yes		b. Regular hand washing with soap e. Putting on face and nose mask	No	Yes	No	No	Yes	No	No	No	No	No		Sometimes	Sometimes	Sometimes	Somewhat well	No		No								No
Yes	No		2021-05-19	Household	Nimba	Saclepea-Mahn	Yes	No	40	Male	Junior High School	Co-habiting	Self-employed	Yes		b. Regular hand washing with soap	No	Yes	No	No	No	No	No	No	No	No		Sometimes	Sometimes	Sometimes	Somewhat well	No		No								No
Yes	Yes	No	2021-05-19	Household	Nimba	Saclepea-Mahn	Yes	No	39	Female	No formal education	Co-habiting	Unemployed	Yes		b. Regular hand washing with soap e. Putting on face and nose mask	No	Yes	No	No	Yes	No	No	No	No	No		Sometimes	Sometimes	Sometimes	Somewhat well	No		No								No
Yes	No		2021-05-20	Household	Nimba	Sanniquellie Mahn	Yes	No	47	Female	No formal education	Co-habiting	Unemployed	No	I don't have the necessary logistics													Sometimes	Never	Never	Not well	No		No								No
Yes	No		2021-05-20	Household	Nimba	Saclepea-Mahn	Yes	No	57	Male	Senior High School	Married	Self-employed	Yes		b. Regular hand washing with soap f. Avoid being in a crowded public place	No	Yes	No	No	No	Yes	No	No	No	No		Sometimes	Sometimes	Never	Very well	No		No								No
Yes	No		2021-05-20	Household	Nimba	Saclepea-Mahn	Yes	No	53	Male	Senior High School	Co-habiting	Self-employed	Yes		b. Regular hand washing with soap	No	Yes	No	No	No	No	No	No	No	No		Sometimes	Never	Never	Not well	No		No								No
Yes	No		2021-05-20	Household	Nimba	Saclepea-Mahn	Yes	No	29	Female	Junior High School	Co-habiting	Self-employed	No	The sickness is not here													Never	Never	Never	Very well	No		No								No
Yes	No		2021-05-20	Household	Nimba	Saclepea-Mahn	No	No	28	Female	Primary school	Married	Unemployed	No	I don't move around													Never	Never	Never	Not well	No		No								No
Yes	No		2021-05-20	Household	Nimba	Saclepea-Mahn	Yes	No	27	Male	No formal education	Single	Self-employed	No	I'm tired													Never	Never	Never	Not well	No		No								No
Yes	No		2021-05-20	Household	Nimba	Saclepea-Mahn	Yes	No	44	Male	Junior High School	Married	Self-employed	No	Nothing													Sometimes	Sometimes	Sometimes	Not well	No		No								No
Yes	No		2021-05-20	On Street	Nimba	Saclepea-Mahn	Yes	No	56	Female	Primary school	Married	Self-employed	No	Nothing													Sometimes	Sometimes	Sometimes	Very well	No		No								No
Yes	No		2021-05-20	On Street	Nimba	Saclepea-Mahn	Yes	No	27	Female	Primary school	Married	Self-employed	No	I don't see it necessary													Sometimes	Sometimes	Sometimes	Not well	No		No								No
Yes	No		2021-05-20	Household	Nimba	Saclepea-Mahn	No	No	29	Female	No formal education	Co-habiting	Unemployed	Yes		b. Regular hand washing with soap e. Putting on face and nose mask	No	Yes	No	No	Yes	No	No	No	No	No		Sometimes	Sometimes	Sometimes	Very well	No		No								No
Yes	No		2021-05-19	Health facility	Nimba	Saclepea-Mahn	Yes	Yes	38	Female	Diploma/Associates/Technician	Married	Employed	Yes		c. Frequently using water or alcohol rub e. Putting on face and nose mask d. Avoid touching of eyes, nose, and mouth f. Avoid being in a crowded public place	No	No	Yes	Yes	Yes	Yes	No	No	No	No		All the time	All the time	Sometimes	Very well	No		No								Yes	Work colleague	No	No	No	No	Yes	No
Yes	Yes	Yes	2021-05-19	Health facility	Nimba	Saclepea-Mahn	Yes	Yes	57	Male	Senior High School	Married	Employed	Yes		b. Regular hand washing with soap c. Frequently using water or alcohol rub d. Avoid touching of eyes, nose, and mouth e. Putting on face and nose mask f. Avoid being in a crowded public place g. Maintaining social distance h. Avoid handshake	No	Yes	Yes	Yes	Yes	Yes	Yes	Yes	No	No		Sometimes	Sometimes	Sometimes	Somewhat well	No		No								Yes	Family member	Yes	No	No	No	No	No
Yes	No		2021-05-19	Health facility	Nimba	Saclepea-Mahn	Yes	Yes	53	Male	Senior High School	Married	Employed	Yes		c. Frequently using water or alcohol rub b. Regular hand washing with soap d. Avoid touching of eyes, nose, and mouth e. Putting on face and nose mask f. Avoid being in a crowded public place	No	Yes	Yes	Yes	Yes	Yes	No	No	No	No		Sometimes	Sometimes	Sometimes	Somewhat well	No		No								No
Yes	Yes	Yes	2021-05-19	Health facility	Nimba	Saclepea-Mahn	Yes	Yes	56	Female	Primary school	Single	Employed	Yes		b. Regular hand washing with soap	No	Yes	No	No	No	No	No	No	No	No		Sometimes	Sometimes	Sometimes	Not well	No		No								Yes	Work colleague	No	No	No	No	Yes	No
Yes	Yes	Yes	2021-05-19	Health facility	Nimba	Saclepea-Mahn	Yes	Yes	34	Female	Bachelor’s degree	Single	Unemployed	Yes		b. Regular hand washing with soap c. Frequently using water or alcohol rub d. Avoid touching of eyes, nose, and mouth e. Putting on face and nose mask f. Avoid being in a crowded public place g. Maintaining social distance h. Avoid handshake	No	Yes	Yes	Yes	Yes	Yes	Yes	Yes	No	No		All the time	All the time	All the time	Very well	No		No								Yes	Work colleague Someone in my community	No	No	Yes	No	Yes	No
Yes	No		2021-05-20	Health facility	Nimba	Saclepea-Mahn	No	Yes	46	Male	Senior High School	Co-habiting	Employed	Yes		b. Regular hand washing with soap c. Frequently using water or alcohol rub d. Avoid touching of eyes, nose, and mouth f. Avoid being in a crowded public place e. Putting on face and nose mask h. Avoid handshake	No	Yes	Yes	Yes	Yes	Yes	No	Yes	No	No		Sometimes	Sometimes	All the time	Somewhat well	No		No								No
Yes	No		2021-05-20	Health facility	Nimba	Saclepea-Mahn	No	Yes	32	Female	Diploma/Associates/Technician	Co-habiting	Employed	Yes		a. By receiving Coronavirus vaccine b. Regular hand washing with soap c. Frequently using water or alcohol rub e. Putting on face and nose mask d. Avoid touching of eyes, nose, and mouth f. Avoid being in a crowded public place g. Maintaining social distance h. Avoid handshake	Yes	Yes	Yes	Yes	Yes	Yes	Yes	Yes	No	No		Sometimes	Sometimes	Sometimes	Somewhat well	No		No								No
Yes	No		2021-05-20	Health facility	Nimba	Saclepea-Mahn	No	Yes	37	Female	Senior High School	Co-habiting	Employed	Yes		d. Avoid touching of eyes, nose, and mouth e. Putting on face and nose mask f. Avoid being in a crowded public place h. Avoid handshake c. Frequently using water or alcohol rub a. By receiving Coronavirus vaccine b. Regular hand washing with soap	Yes	Yes	Yes	Yes	Yes	Yes	No	Yes	No	No		Sometimes	Sometimes	Sometimes	Somewhat well	No		No								Yes	Work colleague	No	No	No	No	Yes	No
Yes	No		2021-05-20	Health facility	Nimba	Saclepea-Mahn	Yes	Yes	39	Female	Senior High School	Co-habiting	Employed	Yes		h. Avoid handshake g. Maintaining social distance c. Frequently using water or alcohol rub b. Regular hand washing with soap e. Putting on face and nose mask	No	Yes	Yes	No	Yes	No	Yes	Yes	No	No		All the time	Sometimes	Sometimes	Not well	No		No								No
Yes	No		2021-05-20	Health facility	Nimba	Saclepea-Mahn	Yes	Yes	59	Male	Senior High School	Co-habiting	Employed	Yes		a. By receiving Coronavirus vaccine b. Regular hand washing with soap c. Frequently using water or alcohol rub d. Avoid touching of eyes, nose, and mouth e. Putting on face and nose mask f. Avoid being in a crowded public place g. Maintaining social distance h. Avoid handshake	Yes	Yes	Yes	Yes	Yes	Yes	Yes	Yes	No	No		Sometimes	Sometimes	Sometimes	Not well	No		No								Yes	Work colleague	No	No	No	No	Yes	No
Yes	No		2021-05-19	On Street	Nimba	Saclepea-Mahn	Yes	No	36	Male	Junior High School	Married	Self-employed	Yes		b. Regular hand washing with soap c. Frequently using water or alcohol rub d. Avoid touching of eyes, nose, and mouth e. Putting on face and nose mask f. Avoid being in a crowded public place g. Maintaining social distance h. Avoid handshake	No	Yes	Yes	Yes	Yes	Yes	Yes	Yes	No	No		All the time	All the time	All the time	Very well	No		No								No
Yes	No		2021-05-20	On Street	Nimba	Saclepea-Mahn	Yes	No	32	Male	Junior High School	Married	Student	Yes		b. Regular hand washing with soap c. Frequently using water or alcohol rub d. Avoid touching of eyes, nose, and mouth e. Putting on face and nose mask f. Avoid being in a crowded public place g. Maintaining social distance h. Avoid handshake	No	Yes	Yes	Yes	Yes	Yes	Yes	Yes	No	No		All the time	All the time	All the time	Very well	Yes	No	No								No
Yes	No		2021-05-19	Household	Nimba	Saclepea-Mahn	Yes	No	29	Male	Senior High School	Married	Self-employed	Yes		b. Regular hand washing with soap c. Frequently using water or alcohol rub d. Avoid touching of eyes, nose, and mouth e. Putting on face and nose mask f. Avoid being in a crowded public place g. Maintaining social distance h. Avoid handshake	No	Yes	Yes	Yes	Yes	Yes	Yes	Yes	No	No		All the time	All the time	Sometimes	Very well	No		No								No
Yes	No		2021-05-19	On Street	Nimba	Saclepea-Mahn	Yes	No	30	Female	Senior High School	Single	Unemployed	Yes		b. Regular hand washing with soap c. Frequently using water or alcohol rub d. Avoid touching of eyes, nose, and mouth e. Putting on face and nose mask f. Avoid being in a crowded public place g. Maintaining social distance h. Avoid handshake	No	Yes	Yes	Yes	Yes	Yes	Yes	Yes	No	No		All the time	All the time	All the time	Very well	No		No								No
Yes	No		2021-05-19	Household	Nimba	Saclepea-Mahn	Yes	No	67	Female	No formal education	Married	Self-employed	Yes		b. Regular hand washing with soap c. Frequently using water or alcohol rub d. Avoid touching of eyes, nose, and mouth e. Putting on face and nose mask f. Avoid being in a crowded public place g. Maintaining social distance h. Avoid handshake	No	Yes	Yes	Yes	Yes	Yes	Yes	Yes	No	No		All the time	All the time	All the time	Very well	No		No								No
Yes	No		2021-05-20	On Street	Nimba	Saclepea-Mahn	Yes	No	23	Female	Primary school	Single	Self-employed	Yes		b. Regular hand washing with soap c. Frequently using water or alcohol rub d. Avoid touching of eyes, nose, and mouth e. Putting on face and nose mask f. Avoid being in a crowded public place g. Maintaining social distance h. Avoid handshake	No	Yes	Yes	Yes	Yes	Yes	Yes	Yes	No	No		All the time	All the time	All the time	Very well	No		No								No
Yes	No		2021-05-20	On Street	Nimba	Saclepea-Mahn	Yes	No	21	Male	Junior High School	Single	Student	Yes		b. Regular hand washing with soap c. Frequently using water or alcohol rub d. Avoid touching of eyes, nose, and mouth e. Putting on face and nose mask f. Avoid being in a crowded public place g. Maintaining social distance h. Avoid handshake	No	Yes	Yes	Yes	Yes	Yes	Yes	Yes	No	No		All the time	All the time	All the time	Very well	No		No								No
Yes	No		2021-05-20	Household	Nimba	Saclepea-Mahn	Yes	No	28	Male	Primary school	Married	Self-employed	Yes		b. Regular hand washing with soap c. Frequently using water or alcohol rub d. Avoid touching of eyes, nose, and mouth e. Putting on face and nose mask f. Avoid being in a crowded public place g. Maintaining social distance h. Avoid handshake	No	Yes	Yes	Yes	Yes	Yes	Yes	Yes	No	No		All the time	All the time	All the time	Very well	No		No								No
Yes	No		2021-05-20	Household	Nimba	Saclepea-Mahn	Yes	No	20	Female	Junior High School	Single	Student	Yes		b. Regular hand washing with soap c. Frequently using water or alcohol rub d. Avoid touching of eyes, nose, and mouth e. Putting on face and nose mask f. Avoid being in a crowded public place g. Maintaining social distance h. Avoid handshake	No	Yes	Yes	Yes	Yes	Yes	Yes	Yes	No	No		All the time	All the time	All the time	Somewhat well	No		No								No
Yes	No		2021-05-19	On Street	Nimba	Saclepea-Mahn	Yes	No	32	Male	Senior High School	Single	Unemployed	Yes		b. Regular hand washing with soap c. Frequently using water or alcohol rub d. Avoid touching of eyes, nose, and mouth e. Putting on face and nose mask f. Avoid being in a crowded public place g. Maintaining social distance h. Avoid handshake	No	Yes	Yes	Yes	Yes	Yes	Yes	Yes	No	No		All the time	All the time	Sometimes	Very well	No		No								No
Yes	Yes	Yes	2021-05-19	Household	Nimba	Saclepea-Mahn	Yes	No	31	Male	Junior High School	Co-habiting	Unemployed	Yes		b. Regular hand washing with soap c. Frequently using water or alcohol rub d. Avoid touching of eyes, nose, and mouth e. Putting on face and nose mask f. Avoid being in a crowded public place	No	Yes	Yes	Yes	Yes	Yes	No	No	No	No		Sometimes	Sometimes	Sometimes	Very well	Yes	Refused to respond	No								I don't know
Yes	No		2021-05-19	Household	Nimba	Saclepea-Mahn	Yes	No	48	Female	No formal education	Married	Self-employed	Yes		b. Regular hand washing with soap d. Avoid touching of eyes, nose, and mouth e. Putting on face and nose mask h. Avoid handshake	No	Yes	No	Yes	Yes	No	No	Yes	No	No		Sometimes	Sometimes	Sometimes	Very well	No		No								No
Yes	No		2021-05-19	Household	Nimba	Saclepea-Mahn	Yes	No	42	Female	Primary school	Single	Self-employed	Yes		c. Frequently using water or alcohol rub e. Putting on face and nose mask	No	No	Yes	No	Yes	No	No	No	No	No		Sometimes	Sometimes	Sometimes	Somewhat well	No		No								I don't know
Yes	No		2021-05-19	Household	Nimba	Saclepea-Mahn	Yes	No	38	Male	Junior High School	Co-habiting	Self-employed	Yes		c. Frequently using water or alcohol rub e. Putting on face and nose mask f. Avoid being in a crowded public place	No	No	Yes	No	Yes	Yes	No	No	No	No		Sometimes	Sometimes	Sometimes	Somewhat well	Refused to respond		No								No
Yes	No		2021-05-19	Household	Nimba	Saclepea-Mahn	Yes	No	33	Female	Senior High School	Co-habiting	Self-employed	Yes		d. Avoid touching of eyes, nose, and mouth e. Putting on face and nose mask g. Maintaining social distance h. Avoid handshake	No	No	No	Yes	Yes	No	Yes	Yes	No	No		Sometimes	Sometimes	Sometimes	Somewhat well	Refused to respond		No								No
Yes	No		2021-05-19	Household	Nimba	Saclepea-Mahn	Yes	No	79	Female	No formal education	Married	Self-employed	No	No going anywhere													Never	Never	Never	Very well	No		No								No
Yes	No		2021-05-19	Household	Nimba	Saclepea-Mahn	Yes	No	27	Female	Junior High School	Co-habiting	Student	Yes		b. Regular hand washing with soap g. Maintaining social distance e. Putting on face and nose mask d. Avoid touching of eyes, nose, and mouth	No	Yes	No	Yes	Yes	No	Yes	No	No	No		Sometimes	Sometimes	Sometimes	Somewhat well	No		No								No
Yes	No		2021-05-19	Household	Nimba	Saclepea-Mahn	Yes	No	26	Female	Primary school	Single	Self-employed	Yes		c. Frequently using water or alcohol rub b. Regular hand washing with soap d. Avoid touching of eyes, nose, and mouth f. Avoid being in a crowded public place e. Putting on face and nose mask g. Maintaining social distance	No	Yes	Yes	Yes	Yes	Yes	Yes	No	No	No		Sometimes	All the time	Sometimes	Neutral	No		No								No
No	No		2021-05-19	Household	Nimba	Saclepea-Mahn	Yes	No	49	Female	No formal education	Widow/Widower	Self-employed	Yes		d. Avoid touching of eyes, nose, and mouth b. Regular hand washing with soap f. Avoid being in a crowded public place g. Maintaining social distance	No	Yes	No	Yes	No	Yes	Yes	No	No	No		Sometimes	All the time	Sometimes	Very well	No		No								No
Yes	No		2021-05-19	Household	Nimba	Saclepea-Mahn	Yes	No	33	Female	No formal education	Single	Self-employed	Yes		b. Regular hand washing with soap c. Frequently using water or alcohol rub d. Avoid touching of eyes, nose, and mouth	No	Yes	Yes	Yes	No	No	No	No	No	No		Sometimes	All the time	Sometimes	Somewhat well	No		No								No
Yes	Yes	Yes	2021-05-20	On Street	Nimba	Saclepea-Mahn	No	No	76	Female	No formal education	Widow/Widower	Unemployed	Yes		b. Regular hand washing with soap g. Maintaining social distance f. Avoid being in a crowded public place d. Avoid touching of eyes, nose, and mouth	No	Yes	No	Yes	No	Yes	Yes	No	No	No		Sometimes	Sometimes	Sometimes	Very well	No		No								No
Yes	No		2021-05-20	On Street	Nimba	Saclepea-Mahn	No	No	45	Female	No formal education	Co-habiting	Unemployed	Yes		b. Regular hand washing with soap d. Avoid touching of eyes, nose, and mouth f. Avoid being in a crowded public place e. Putting on face and nose mask	No	Yes	No	Yes	Yes	Yes	No	No	No	No		Sometimes	Sometimes	Sometimes	Neutral	No		No								No
Yes	No		2021-05-20	Household	Nimba	Saclepea-Mahn	Yes	No	61	Male	Diploma/Associates/Technician	Married	Employed	Yes		b. Regular hand washing with soap c. Frequently using water or alcohol rub d. Avoid touching of eyes, nose, and mouth e. Putting on face and nose mask f. Avoid being in a crowded public place	No	Yes	Yes	Yes	Yes	Yes	No	No	No	No		Sometimes	Sometimes	Sometimes	Not well	No		No								No
Yes	No		2021-05-20	Household	Nimba	Saclepea-Mahn	Yes	No	67	Male	Primary school	Married	Self-employed	Yes		b. Regular hand washing with soap c. Frequently using water or alcohol rub d. Avoid touching of eyes, nose, and mouth e. Putting on face and nose mask f. Avoid being in a crowded public place	No	Yes	Yes	Yes	Yes	Yes	No	No	No	No		Sometimes	Sometimes	Never	Somewhat well	No		No								No
Yes	No		2021-05-20	Household	Nimba	Saclepea-Mahn	Yes	No	40	Female	No formal education	Widow/Widower	Self-employed	Yes		b. Regular hand washing with soap d. Avoid touching of eyes, nose, and mouth f. Avoid being in a crowded public place	No	Yes	No	Yes	No	Yes	No	No	No	No		Sometimes	Sometimes	Sometimes	Not well	No		No								No
Yes	No		2021-05-20	Household	Nimba	Saclepea-Mahn	Yes	No	31	Female	Primary school	Co-habiting	Self-employed	Yes		b. Regular hand washing with soap d. Avoid touching of eyes, nose, and mouth f. Avoid being in a crowded public place	No	Yes	No	Yes	No	Yes	No	No	No	No		Sometimes	Sometimes	Sometimes	Somewhat well	No		No								No
Yes	No		2021-05-20	Household	Nimba	Saclepea-Mahn	Yes	Yes	35	Male	Senior High School	Co-habiting	Employed	Yes		b. Regular hand washing with soap c. Frequently using water or alcohol rub d. Avoid touching of eyes, nose, and mouth f. Avoid being in a crowded public place	No	Yes	Yes	Yes	No	Yes	No	No	No	No		Sometimes	Sometimes	Sometimes	Somewhat well	No		No								Yes	Work colleague	No	No	No	No	Yes	No
Yes	Yes	Yes	2021-05-20	Household	Nimba	Saclepea-Mahn	Yes	No	34	Male	Junior High School	Co-habiting	Self-employed	Yes		b. Regular hand washing with soap c. Frequently using water or alcohol rub d. Avoid touching of eyes, nose, and mouth f. Avoid being in a crowded public place e. Putting on face and nose mask	No	Yes	Yes	Yes	Yes	Yes	No	No	No	No		Sometimes	Sometimes	All the time	Somewhat well	No		No								No
Yes	No		2021-05-20	Household	Nimba	Saclepea-Mahn	Yes	No	38	Male	Primary school	Single	Self-employed	No	No Covid-19 here													Sometimes	Sometimes	Sometimes	Somewhat well	No		No								No
Yes	Yes	Yes	2021-05-20	Household	Nimba	Saclepea-Mahn	Yes	No	47	Male	Senior High School	Co-habiting	Employed	Yes		b. Regular hand washing with soap c. Frequently using water or alcohol rub d. Avoid touching of eyes, nose, and mouth e. Putting on face and nose mask f. Avoid being in a crowded public place	No	Yes	Yes	Yes	Yes	Yes	No	No	No	No		Sometimes	Sometimes	Sometimes	Very well	No		No								No
Yes	Yes	Yes	2021-05-20	Household	Nimba	Saclepea-Mahn	Yes	No	40	Male	Senior High School	Married	Employed	Yes		b. Regular hand washing with soap c. Frequently using water or alcohol rub d. Avoid touching of eyes, nose, and mouth e. Putting on face and nose mask f. Avoid being in a crowded public place g. Maintaining social distance h. Avoid handshake	No	Yes	Yes	Yes	Yes	Yes	Yes	Yes	No	No		All the time	All the time	All the time	Very well	No		No								No
Yes	Yes	Yes	2021-05-19	On Street	Nimba	Saclepea-Mahn	Yes	No	23	Female	Senior High School	Single	Student	Yes		d. Avoid touching of eyes, nose, and mouth e. Putting on face and nose mask f. Avoid being in a crowded public place g. Maintaining social distance h. Avoid handshake c. Frequently using water or alcohol rub b. Regular hand washing with soap	No	Yes	Yes	Yes	Yes	Yes	Yes	Yes	No	No		All the time	All the time	All the time	Very well	No		No								No
Yes	Yes	Yes	2021-05-19	On Street	Nimba	Saclepea-Mahn	Yes	No	34	Male	Senior High School	Married	Employed	Yes		b. Regular hand washing with soap c. Frequently using water or alcohol rub d. Avoid touching of eyes, nose, and mouth e. Putting on face and nose mask f. Avoid being in a crowded public place g. Maintaining social distance h. Avoid handshake	No	Yes	Yes	Yes	Yes	Yes	Yes	Yes	No	No		All the time	All the time	All the time	Very well	No		No								No
Yes	Yes	Yes	2021-05-20	On Street	Nimba	Sanniquellie Mahn	Yes	Yes	32	Male	Diploma/Associates/Technician	Co-habiting	Unemployed	Yes		b. Regular hand washing with soap c. Frequently using water or alcohol rub g. Maintaining social distance	No	Yes	Yes	No	No	No	Yes	No	No	No		All the time	Sometimes	All the time	Very well	No		Yes	c. Someone in my community	No	No	Yes	No	No		Yes	Work colleague	No	No	No	No	Yes	No
Yes	No		2021-05-20	Health facility	Nimba	Sanniquellie Mahn	Yes	Yes	41	Female	Diploma/Associates/Technician	Widow/Widower	Employed	Yes		b. Regular hand washing with soap e. Putting on face and nose mask h. Avoid handshake	No	Yes	No	No	Yes	No	No	Yes	No	No		All the time	Sometimes	Sometimes	Very well	No		Yes	b. Friend	No	Yes	No	No	No		Yes	Work colleague	No	No	No	No	Yes	No
Yes	Yes	No	2021-05-20	Health facility	Nimba	Sanniquellie Mahn	Yes	Yes	39	Female	Diploma/Associates/Technician	Co-habiting	Unemployed	Yes		g. Maintaining social distance h. Avoid handshake e. Putting on face and nose mask	No	No	No	No	Yes	No	Yes	Yes	No	No		All the time	Sometimes	All the time	Very well	No		Yes	e. Work colleague	No	No	No	No	Yes		Yes	Work colleague	No	No	No	No	Yes	No
Yes	Yes	No	2021-05-20	Health facility	Nimba	Sanniquellie Mahn	Yes	Yes	39	Female	Bachelor’s degree	Married	Employed	Yes		e. Putting on face and nose mask b. Regular hand washing with soap h. Avoid handshake g. Maintaining social distance	No	Yes	No	No	Yes	No	Yes	Yes	No	No		Sometimes	Sometimes	Sometimes	Very well	No		No								Yes	Work colleague	No	No	No	No	Yes	No
Yes	No		2021-05-20	Health facility	Nimba	Sanniquellie Mahn	Yes	Yes	34	Female	Bachelor’s degree	Co-habiting	Employed	Yes		e. Putting on face and nose mask b. Regular hand washing with soap f. Avoid being in a crowded public place	No	Yes	No	No	Yes	Yes	No	No	No	No		All the time	All the time	Sometimes	Somewhat well	Yes	No	No								No
Yes	No		2021-05-20	Health facility	Nimba	Sanniquellie Mahn	Yes	Yes	35	Female	Diploma/Associates/Technician	Married	Unemployed	Yes		e. Putting on face and nose mask b. Regular hand washing with soap	No	Yes	No	No	Yes	No	No	No	No	No		All the time	Sometimes	Sometimes	Very well	No		No								No
Yes	No		2021-05-20	Household	Nimba	Sanniquellie Mahn	Yes	No	34	Male	Diploma/Associates/Technician	Co-habiting	Unemployed	Yes		e. Putting on face and nose mask b. Regular hand washing with soap	No	Yes	No	No	Yes	No	No	No	No	No		Sometimes	Sometimes	Sometimes	Very well	No		No								Yes	Someone in my community	No	No	Yes	No	No	No
Yes	No		2021-05-20	Household	Nimba	Sanniquellie Mahn	Yes	No	29	Male	Senior High School	Single	Employed	Yes		e. Putting on face and nose mask b. Regular hand washing with soap	No	Yes	No	No	Yes	No	No	No	No	No		Sometimes	Sometimes	Sometimes	Somewhat well	No		No								No
Yes	No		2021-05-20	Household	Nimba	Sanniquellie Mahn	Yes	No	22	Female	No formal education	Co-habiting	Unemployed	Yes		h. Avoid handshake b. Regular hand washing with soap	No	Yes	No	No	No	No	No	Yes	No	No		Sometimes	Sometimes	Sometimes	Very well	Yes	No	No								No
Yes	No		2021-05-20	Household	Nimba	Saclepea-Mahn	Yes	No	31	Male	Primary school	Married	Self-employed	Yes		b. Regular hand washing with soap c. Frequently using water or alcohol rub d. Avoid touching of eyes, nose, and mouth e. Putting on face and nose mask f. Avoid being in a crowded public place g. Maintaining social distance h. Avoid handshake	No	Yes	Yes	Yes	Yes	Yes	Yes	Yes	No	No		All the time	All the time	All the time	Very well	No		No								No
Yes	No		2021-05-20	Household	Nimba	Saclepea-Mahn	Yes	No	56	Male	Diploma/Associates/Technician	Married	Self-employed	Yes		b. Regular hand washing with soap c. Frequently using water or alcohol rub d. Avoid touching of eyes, nose, and mouth e. Putting on face and nose mask f. Avoid being in a crowded public place g. Maintaining social distance h. Avoid handshake	No	Yes	Yes	Yes	Yes	Yes	Yes	Yes	No	No		All the time	All the time	All the time	Very well	No		No								No
Yes	No		2021-05-20	Household	Nimba	Saclepea-Mahn	Yes	No	52	Female	No formal education	Married	Self-employed	Yes		b. Regular hand washing with soap c. Frequently using water or alcohol rub d. Avoid touching of eyes, nose, and mouth e. Putting on face and nose mask f. Avoid being in a crowded public place g. Maintaining social distance h. Avoid handshake	No	Yes	Yes	Yes	Yes	Yes	Yes	Yes	No	No		All the time	All the time	All the time	Very well	No		No								No
Yes	Yes	Yes	2021-05-19	Household	Nimba	Saclepea-Mahn	Yes	No	37	Male	No formal education	Married	Unemployed	Yes		b. Regular hand washing with soap c. Frequently using water or alcohol rub d. Avoid touching of eyes, nose, and mouth e. Putting on face and nose mask f. Avoid being in a crowded public place g. Maintaining social distance h. Avoid handshake	No	Yes	Yes	Yes	Yes	Yes	Yes	Yes	No	No		All the time	All the time	All the time	Very well	No		Yes	b. Friend	No	Yes	No	No	No		Yes	Friend	No	Yes	No	No	No	No
Yes	No		2021-05-20	On Street	Nimba	Saclepea-Mahn	Yes	No	46	Male	No formal education	Married	Self-employed	Yes		b. Regular hand washing with soap c. Frequently using water or alcohol rub d. Avoid touching of eyes, nose, and mouth e. Putting on face and nose mask f. Avoid being in a crowded public place g. Maintaining social distance h. Avoid handshake	No	Yes	Yes	Yes	Yes	Yes	Yes	Yes	No	No		All the time	All the time	All the time	Somewhat well	No		No								No
Yes	No		2021-05-19	On Street	Nimba	Saclepea-Mahn	Yes	No	19	Female	Junior High School	Single	Student	Yes		b. Regular hand washing with soap c. Frequently using water or alcohol rub d. Avoid touching of eyes, nose, and mouth e. Putting on face and nose mask f. Avoid being in a crowded public place g. Maintaining social distance h. Avoid handshake	No	Yes	Yes	Yes	Yes	Yes	Yes	Yes	No	No		All the time	All the time	Sometimes	Very well	No		No								No
Yes	No		2021-05-19	Household	Nimba	Saclepea-Mahn	Yes	No	33	Female	Junior High School	Single	Self-employed	No	I don't care													Sometimes	Sometimes	Sometimes	Somewhat well	No		No								No
Yes	Yes	Yes	2021-05-20	Health facility	Nimba	Tappita	Yes	Yes	54	Male	Senior High School	Married	Employed	Yes		b. Regular hand washing with soap g. Maintaining social distance e. Putting on face and nose mask f. Avoid being in a crowded public place	No	Yes	No	No	Yes	Yes	Yes	No	No	No		All the time	All the time	All the time	Very well	No		No								No
Yes	Yes	Yes	2021-05-20	Health facility	Nimba	Tappita	Yes	Yes	39	Female	Senior High School	Married	Employed	Yes		b. Regular hand washing with soap d. Avoid touching of eyes, nose, and mouth e. Putting on face and nose mask g. Maintaining social distance h. Avoid handshake	No	Yes	No	Yes	Yes	No	Yes	Yes	No	No		All the time	All the time	All the time	Very well	No		No								No
Yes	Yes	Yes	2021-05-20	Health facility	Nimba	Tappita	Yes	Yes	45	Male	Junior High School	Co-habiting	Employed	Yes		e. Putting on face and nose mask f. Avoid being in a crowded public place g. Maintaining social distance h. Avoid handshake b. Regular hand washing with soap a. By receiving Coronavirus vaccine	Yes	Yes	No	No	Yes	Yes	Yes	Yes	No	No		All the time	All the time	All the time	Very well	No		No								No
Yes	Yes	Yes	2021-05-20	Household	Nimba	Tappita	Yes	No	43	Female	Junior High School	Married	Unemployed	Yes		g. Maintaining social distance e. Putting on face and nose mask f. Avoid being in a crowded public place b. Regular hand washing with soap	No	Yes	No	No	Yes	Yes	Yes	No	No	No		Sometimes	Sometimes	Sometimes	Very well	Yes	No	No								No
Yes	Yes	Yes	2021-05-20	Household	Nimba	Tappita	Yes	No	30	Female	Junior High School	Married	Student	Yes		b. Regular hand washing with soap e. Putting on face and nose mask	No	Yes	No	No	Yes	No	No	No	No	No		Sometimes	Sometimes	Sometimes	Very well	No		No								No
Yes	Yes	Yes	2021-05-20	Household	Nimba	Tappita	Yes	No	29	Female	Junior High School	Married	Self-employed	Yes		b. Regular hand washing with soap e. Putting on face and nose mask	No	Yes	No	No	Yes	No	No	No	No	No		Sometimes	Sometimes	Sometimes		No		No								No
Yes	Yes	Yes	2021-05-20	Household	Nimba	Tappita	Yes	No	26	Male	Senior High School	Single	Student	Yes		b. Regular hand washing with soap e. Putting on face and nose mask h. Avoid handshake	No	Yes	No	No	Yes	No	No	Yes	No	No		Sometimes	Sometimes	Sometimes	Very well	No		No								No
Yes	Yes	Yes	2021-05-20	Health facility	Nimba	Tappita	Yes	Yes	39	Female	Diploma/Associates/Technician	Single	Employed	Yes		e. Putting on face and nose mask c. Frequently using water or alcohol rub b. Regular hand washing with soap g. Maintaining social distance h. Avoid handshake	No	Yes	Yes	No	Yes	No	Yes	Yes	No	No		All the time	All the time	All the time	Very well	Yes	No	No								Yes	Work colleague	No	No	No	No	Yes	No
Yes	Yes	Yes	2021-05-20	Health facility	Nimba	Tappita	Yes	Yes	59	Female	Senior High School	Married	Employed	Yes		b. Regular hand washing with soap e. Putting on face and nose mask h. Avoid handshake g. Maintaining social distance	No	Yes	No	No	Yes	No	Yes	Yes	No	No		All the time	All the time	All the time	Very well	No		No								Yes	Work colleague	No	No	No	No	Yes	No
Yes	No		2021-05-20	Household	Nimba	Tappita	Yes	No	36	Male	Junior High School	Married	Self-employed	Yes		b. Regular hand washing with soap e. Putting on face and nose mask f. Avoid being in a crowded public place	No	Yes	No	No	Yes	Yes	No	No	No	No		All the time	All the time	All the time	Very well	No		No								No
Yes	Yes	Yes	2021-05-20	Household	Nimba	Tappita	Yes	No	28	Female	Primary school	Co-habiting	Self-employed	Yes		d. Avoid touching of eyes, nose, and mouth f. Avoid being in a crowded public place a. By receiving Coronavirus vaccine	Yes	No	No	Yes	No	Yes	No	No	No	No		Sometimes	Sometimes	Sometimes	Very well	No		No								No
Yes	No		2021-05-20	Household	Nimba	Tappita	Yes	No	49	Female	No formal education	Married	Self-employed	Yes		b. Regular hand washing with soap	No	Yes	No	No	No	No	No	No	No	No		Sometimes	Sometimes	Sometimes	Somewhat well	No		No								No
Yes	No		2021-05-20	On Street	Nimba	Sanniquellie Mahn	No	No	33	Male	Senior High School	Co-habiting	Self-employed	Yes		b. Regular hand washing with soap c. Frequently using water or alcohol rub	No	Yes	Yes	No	No	No	No	No	No	No		All the time	Sometimes	Sometimes	Somewhat well	Yes	No	No								No
Yes	No		2021-05-20	On Street	Nimba	Sanniquellie Mahn	No	No	37	Female	No formal education	Co-habiting	Self-employed	Yes		b. Regular hand washing with soap d. Avoid touching of eyes, nose, and mouth	No	Yes	No	Yes	No	No	No	No	No	No		All the time	Sometimes	Never	Somewhat well	Yes	No	No								No
Yes	No		2021-05-20	Household	Nimba	Sanniquellie Mahn	Yes	No	63	Male	Master’s degree	Married	Self-employed	Yes		b. Regular hand washing with soap e. Putting on face and nose mask	No	Yes	No	No	Yes	No	No	No	No	No		Sometimes	Sometimes	Sometimes	Somewhat well	No		No								No
Yes	No		2021-05-20	Household	Nimba	Sanniquellie Mahn	Yes	No	58	Female	Bachelor’s degree	Married	Self-employed	Yes		b. Regular hand washing with soap e. Putting on face and nose mask	No	Yes	No	No	Yes	No	No	No	No	No		Sometimes	Sometimes	Sometimes	Somewhat well	No		Yes	a. Family member	Yes	No	No	No	No		No
Yes	No		2021-05-20	Household	Nimba	Sanniquellie Mahn	Yes	No	31	Female	Senior High School	Co-habiting	Self-employed	Yes		e. Putting on face and nose mask b. Regular hand washing with soap c. Frequently using water or alcohol rub	No	Yes	Yes	No	Yes	No	No	No	No	No		Sometimes	Sometimes	Sometimes	Neutral	No		No								No
Yes	No		2021-05-20	Household	Nimba	Sanniquellie Mahn	Yes	No	22	Female	Junior High School	Co-habiting	Student	Yes		e. Putting on face and nose mask b. Regular hand washing with soap d. Avoid touching of eyes, nose, and mouth	No	Yes	No	Yes	Yes	No	No	No	No	No		Sometimes	Sometimes	Never	Somewhat well	No		No								No
Yes	No		2021-05-20	Household	Nimba	Sanniquellie Mahn	No	No	53	Female	No formal education	Married	Unemployed	Yes		b. Regular hand washing with soap d. Avoid touching of eyes, nose, and mouth	No	Yes	No	Yes	No	No	No	No	No	No		Sometimes	Never	Sometimes	Neutral	No		No								No
Yes	No		2021-05-20	Household	Nimba	Sanniquellie Mahn	Yes	No	48	Female	Junior High School	Married	Self-employed	Yes		b. Regular hand washing with soap e. Putting on face and nose mask g. Maintaining social distance d. Avoid touching of eyes, nose, and mouth	No	Yes	No	Yes	Yes	No	Yes	No	No	No		Sometimes	Sometimes	Sometimes	Somewhat well	No		No								No
Yes	No		2021-05-20	Household	Nimba	Sanniquellie Mahn	Yes	No	44	Female	No formal education	Married	Unemployed	Yes		b. Regular hand washing with soap e. Putting on face and nose mask g. Maintaining social distance	No	Yes	No	No	Yes	No	Yes	No	No	No		Sometimes	Sometimes	Sometimes	Somewhat well	Refused to respond		No								No
Yes	No		2021-05-20	Household	Nimba	Tappita	Yes	No	41	Male	Junior High School	Single	Unemployed	Yes		b. Regular hand washing with soap d. Avoid touching of eyes, nose, and mouth	No	Yes	No	Yes	No	No	No	No	No	No		All the time	All the time	Sometimes	Somewhat well	No		No								No
Yes	No		2021-05-20	Household	Nimba	Tappita	Yes	No	40	Female	Primary school	Married	Self-employed	Yes		b. Regular hand washing with soap f. Avoid being in a crowded public place g. Maintaining social distance e. Putting on face and nose mask	No	Yes	No	No	Yes	Yes	Yes	No	No	No		Sometimes	Sometimes	Sometimes	Not well	No		No								Yes	Family member	Yes	No	No	No	No	No
Yes	No		2021-05-20	Household	Nimba	Tappita	Yes	No	18	Female	Junior High School	Single	Unemployed	Yes		d. Avoid touching of eyes, nose, and mouth c. Frequently using water or alcohol rub b. Regular hand washing with soap	No	Yes	Yes	Yes	No	No	No	No	No	No		Sometimes	Sometimes	Sometimes	Somewhat well	No		No								No
Yes	No		2021-05-20	Household	Nimba	Tappita	Yes	No	36	Female	No formal education	Married	Self-employed	Yes		b. Regular hand washing with soap h. Avoid handshake	No	Yes	No	No	No	No	No	Yes	No	No		Sometimes	Sometimes	Sometimes	Somewhat well	No		No								No
Yes	No		2021-05-20	Household	Nimba	Tappita	Yes	No	41	Female	No formal education	Married	Self-employed	Yes		b. Regular hand washing with soap e. Putting on face and nose mask f. Avoid being in a crowded public place	No	Yes	No	No	Yes	Yes	No	No	No	No		Sometimes	Sometimes	Sometimes	Somewhat well	No		No								No
Yes	No		2021-05-20	Household	Nimba	Tappita	Yes	No	30	Female	No formal education	Single	Unemployed	Yes		b. Regular hand washing with soap	No	Yes	No	No	No	No	No	No	No	No		Sometimes	Sometimes	Sometimes	Somewhat well	No		No								No
Yes	No		2021-05-20	Household	Nimba	Tappita	Yes	No	29	Female	Junior High School	Single	Unemployed	Yes		b. Regular hand washing with soap e. Putting on face and nose mask d. Avoid touching of eyes, nose, and mouth	No	Yes	No	Yes	Yes	No	No	No	No	No		Sometimes	Sometimes	Sometimes	Very well	No		No								No
Yes	No		2021-05-20	Household	Nimba	Tappita	Yes	No	23	Female	Junior High School	Single	Unemployed	Yes		b. Regular hand washing with soap h. Avoid handshake	No	Yes	No	No	No	No	No	Yes	No	No		Sometimes	Sometimes	Sometimes	Somewhat well	No		No								No
Yes	No		2021-05-20	Household	Nimba	Tappita	Yes	No	25	Male	Senior High School	Single	Self-employed	Yes		e. Putting on face and nose mask c. Frequently using water or alcohol rub b. Regular hand washing with soap f. Avoid being in a crowded public place	No	Yes	Yes	No	Yes	Yes	No	No	No	No		All the time	All the time	All the time	Very well	No		No								No
Yes	No		2021-05-20	On Street	Nimba	Tappita	No	No	38	Male	No formal education	Single	Self-employed	Yes		b. Regular hand washing with soap	No	Yes	No	No	No	No	No	No	No	No		Sometimes	Sometimes	Sometimes	Very well	No		No								No
Yes	No		2021-05-20	On Street	Nimba	Tappita	Yes	No	24	Male	No formal education	Single	Unemployed	Yes		b. Regular hand washing with soap	No	Yes	No	No	No	No	No	No	No	No		Sometimes	Sometimes	Sometimes	Somewhat well	No		No								No
Yes	No		2021-05-20	On Street	Nimba	Tappita	No	No	28	Male	No formal education	Single	Unemployed	Yes		b. Regular hand washing with soap	No	Yes	No	No	No	No	No	No	No	No		Sometimes	Sometimes	Sometimes	Somewhat well	No		No								No
Yes	No		2021-05-20	On Street	Nimba	Tappita	No	No	32	Male	Diploma/Associates/Technician	Married	Self-employed	Yes		b. Regular hand washing with soap c. Frequently using water or alcohol rub g. Maintaining social distance	No	Yes	Yes	No	No	No	Yes	No	No	No		Sometimes	Sometimes	Sometimes	Somewhat well	No		No								No
Yes	No		2021-05-20	On Street	Nimba	Sanniquellie Mahn	Yes	No	45	Male	Master’s degree	Co-habiting	Employed	Yes		b. Regular hand washing with soap f. Avoid being in a crowded public place a. By receiving Coronavirus vaccine	Yes	Yes	No	No	No	Yes	No	No	No	No		Sometimes	Sometimes	Sometimes	Very well	No		No								Yes	Work colleague	No	No	No	No	Yes	No
Yes	No		2021-05-20	On Street	Nimba	Sanniquellie Mahn	Yes	Yes	34	Male	Bachelor’s degree	Co-habiting	Employed	Yes		b. Regular hand washing with soap e. Putting on face and nose mask c. Frequently using water or alcohol rub a. By receiving Coronavirus vaccine	Yes	Yes	Yes	No	Yes	No	No	No	No	No		All the time	Sometimes	All the time	Very well	Yes	No	Yes	e. Work colleague	No	No	No	No	Yes		Yes	Work colleague	No	No	No	No	Yes	No
Yes	No		2021-05-20	On Street	Nimba	Sanniquellie Mahn	Yes	No	30	Male	Senior High School	Co-habiting	Self-employed	Yes		b. Regular hand washing with soap g. Maintaining social distance	No	Yes	No	No	No	No	Yes	No	No	No		Sometimes	Sometimes	Sometimes	Somewhat well	No		No								No
Yes	No		2021-05-20	Household	Nimba	Sanniquellie Mahn	Yes	No	19	Female	Primary school	Co-habiting	Unemployed	Yes		b. Regular hand washing with soap e. Putting on face and nose mask g. Maintaining social distance f. Avoid being in a crowded public place	No	Yes	No	No	Yes	Yes	Yes	No	No	No		Sometimes	Sometimes	Sometimes	Neutral	No		No								No
Yes	No		2021-05-20	Household	Nimba	Sanniquellie Mahn	Yes	No	63	Female	Diploma/Associates/Technician	Married	Employed	Yes		b. Regular hand washing with soap e. Putting on face and nose mask	No	Yes	No	No	Yes	No	No	No	No	No		All the time	All the time	Sometimes	Somewhat well	No		No								No
Yes	No		2021-05-20	Household	Nimba	Sanniquellie Mahn	Yes	No	18	Female	Primary school	Single	Student	Yes		b. Regular hand washing with soap e. Putting on face and nose mask f. Avoid being in a crowded public place	No	Yes	No	No	Yes	Yes	No	No	No	No		Sometimes	Sometimes	Sometimes	Not well	No		No								No
Yes	No		2021-05-20	Household	Nimba	Sanniquellie Mahn	Yes	No	62	Male	Primary school	Married	Unemployed	Yes		g. Maintaining social distance h. Avoid handshake b. Regular hand washing with soap e. Putting on face and nose mask	No	Yes	No	No	Yes	No	Yes	Yes	No	No		Sometimes	Sometimes	Sometimes	Very well	No		Yes	c. Someone in my community	No	No	Yes	No	No		No
Yes	No		2021-05-20	Household	Nimba	Sanniquellie Mahn	Yes	No	38	Female	Diploma/Associates/Technician	Co-habiting	Self-employed	Yes		e. Putting on face and nose mask b. Regular hand washing with soap	No	Yes	No	No	Yes	No	No	No	No	No		Sometimes	Sometimes	Sometimes	Somewhat well	No		No								No
Yes	No		2021-05-20	Household	Nimba	Sanniquellie Mahn	Yes	No	51	Male	No formal education	Single	Self-employed	Yes		b. Regular hand washing with soap g. Maintaining social distance f. Avoid being in a crowded public place h. Avoid handshake	No	Yes	No	No	No	Yes	Yes	Yes	No	No		All the time	All the time	Sometimes	Very well	Yes	Yes	No								No
Yes	No		2021-05-20	Household	Nimba	Tappita	Yes	No	30	Male	Junior High School	Married	Self-employed	Yes		b. Regular hand washing with soap f. Avoid being in a crowded public place g. Maintaining social distance	No	Yes	No	No	No	Yes	Yes	No	No	No		Sometimes	Sometimes	Sometimes	Not well	No		No								No
Yes	No		2021-05-20	Household	Nimba	Tappita	Yes	No	31	Female	NP	Married	Self-employed	Yes		b. Regular hand washing with soap	No	Yes	No	No	No	No	No	No	No	No		Sometimes	Sometimes	Sometimes	Not well	No		No								No
No	No		2021-05-20	Household	Nimba	Tappita	Yes	No	30	Female	No formal education	Single	Unemployed	Yes		b. Regular hand washing with soap	No	Yes	No	No	No	No	No	No	No	No		Sometimes	Sometimes	Sometimes	Somewhat well	No		No								No
Yes	No		2021-05-20	Household	Nimba	Tappita	Yes	No	42	Male	No formal education	Married	Unemployed	Yes		b. Regular hand washing with soap e. Putting on face and nose mask	No	Yes	No	No	Yes	No	No	No	No	No		All the time	Sometimes	Sometimes	Somewhat well	No		No								No
Yes	No		2021-05-20	On Street	Nimba	Tappita	No	No	31	Male	Junior High School	Single	Self-employed	Yes		b. Regular hand washing with soap e. Putting on face and nose mask g. Maintaining social distance	No	Yes	No	No	Yes	No	Yes	No	No	No		Sometimes	Sometimes	Sometimes	Somewhat well	No		No								No
Yes	No		2021-05-20	Household	Nimba	Tappita	Yes	No	32	Female	No formal education	Married	Self-employed	Yes		b. Regular hand washing with soap	No	Yes	No	No	No	No	No	No	No	No		Sometimes	Sometimes	Sometimes	Not well	No		No								No
Yes	No		2021-05-20	On Street	Nimba	Tappita	No	No	43	Male	Junior High School	Married	Self-employed	Yes		b. Regular hand washing with soap e. Putting on face and nose mask g. Maintaining social distance	No	Yes	No	No	Yes	No	Yes	No	No	No		Sometimes	Sometimes	Sometimes	Not well	No		No								No
Yes	No		2021-05-20	Household	Nimba	Tappita	Yes	No	62	Female	No formal education	Married	Self-employed	Yes		b. Regular hand washing with soap g. Maintaining social distance f. Avoid being in a crowded public place	No	Yes	No	No	No	Yes	Yes	No	No	No		Sometimes	Sometimes	Sometimes	Not well	No		No								No
Yes	No		2021-05-20	On Street	Nimba	Tappita	No	No	25	Male	Senior High School	Married	Self-employed	Yes		b. Regular hand washing with soap c. Frequently using water or alcohol rub h. Avoid handshake	No	Yes	Yes	No	No	No	No	Yes	No	No		All the time	Sometimes	Sometimes	Somewhat well	No		No								No
Yes	No		2021-05-20	On Street	Nimba	Tappita	No	No	34	Male	Senior High School	Single	Self-employed	Yes		b. Regular hand washing with soap h. Avoid handshake	No	Yes	No	No	No	No	No	Yes	No	No		Sometimes	Sometimes	Sometimes	Not well	No		No								No
Yes	No		2021-05-20	On Street	Nimba	Sanniquellie Mahn	Yes	No	38	Male	Diploma/Associates/Technician	Single	Self-employed	Yes		b. Regular hand washing with soap g. Maintaining social distance f. Avoid being in a crowded public place	No	Yes	No	No	No	Yes	Yes	No	No	No		All the time	Sometimes	Never	Not well	Yes	No	No								No
Yes	Yes	No	2021-05-20	On Street	Nimba	Sanniquellie Mahn	Yes	No	43	Male	Diploma/Associates/Technician	Married	Unemployed	Yes		b. Regular hand washing with soap e. Putting on face and nose mask	No	Yes	No	No	Yes	No	No	No	No	No		Sometimes	Sometimes	Sometimes	Somewhat well	Yes	No	No								Yes	Family member	Yes	No	No	No	No	No
Yes	No		2021-05-20	On Street	Nimba	Sanniquellie Mahn	Yes	Yes	30	Female	Bachelor’s degree	Married	Employed	Yes		b. Regular hand washing with soap e. Putting on face and nose mask g. Maintaining social distance f. Avoid being in a crowded public place h. Avoid handshake	No	Yes	No	No	Yes	Yes	Yes	Yes	No	No		All the time	All the time	All the time	Very well	Yes	No	No								Yes	Family member	Yes	No	No	No	No	No
Yes	No		2021-05-20	Household	Nimba	Sanniquellie Mahn	Yes	No	29	Female	Senior High School	Single	Unemployed	No	Because are don't believe that COVID-19 is in Liberia													Never	Never	Never	Neutral	No		No								No
Yes	No		2021-05-20	Household	Nimba	Sanniquellie Mahn	Yes	No	36	Male	Diploma/Associates/Technician	Married	Unemployed	Yes		b. Regular hand washing with soap	No	Yes	No	No	No	No	No	No	No	No		Sometimes	Never	Never	Very well	No		No								No
Yes	No		2021-05-20	Household	Nimba	Sanniquellie Mahn	Yes	No	37	Female	Diploma/Associates/Technician	Co-habiting	Unemployed	Yes		b. Regular hand washing with soap d. Avoid touching of eyes, nose, and mouth h. Avoid handshake f. Avoid being in a crowded public place g. Maintaining social distance e. Putting on face and nose mask	No	Yes	No	Yes	Yes	Yes	Yes	Yes	No	No		All the time	Sometimes	All the time	Very well	No		No								No
Yes	No		2021-05-20	Household	Nimba	Sanniquellie Mahn	Yes	No	21	Female	Primary school	Single	Unemployed	Yes		b. Regular hand washing with soap	No	Yes	No	No	No	No	No	No	No	No		All the time	Never	Never	Somewhat well	No		No								No
Yes	No		2021-05-20	Household	Nimba	Sanniquellie Mahn	Yes	No	27	Female	Primary school	Single	Unemployed	Yes		b. Regular hand washing with soap e. Putting on face and nose mask	No	Yes	No	No	Yes	No	No	No	No	No		All the time	All the time	Sometimes	Very well	No		No								No
Yes	No		2021-05-20	Household	Nimba	Sanniquellie Mahn	Yes	No	29	Female	Senior High School	Single	Unemployed	Yes		b. Regular hand washing with soap	No	Yes	No	No	No	No	No	No	No	No		All the time	Never	Never	Somewhat well	No		No								No
Yes	No		2021-05-20	Household	Nimba	Saclepea-Mahn	Yes	No	46	Male	Primary school	Married	Self-employed	Yes		b. Regular hand washing with soap	No	Yes	No	No	No	No	No	No	No	No		All the time	All the time	All the time	Very well	No		No								No
Yes	No		2021-05-20	Household	Nimba	Saclepea-Mahn	Yes	No	42	Male	Diploma/Associates/Technician	Married	Self-employed	Yes		b. Regular hand washing with soap d. Avoid touching of eyes, nose, and mouth f. Avoid being in a crowded public place g. Maintaining social distance	No	Yes	No	Yes	No	Yes	Yes	No	No	No		All the time	Sometimes	Sometimes	Somewhat well	No		No								No
Yes	No		2021-05-20	Household	Nimba	Saclepea-Mahn	Yes	No	52	Male	Senior High School	Married	Unemployed	Yes		a. By receiving Coronavirus vaccine b. Regular hand washing with soap c. Frequently using water or alcohol rub d. Avoid touching of eyes, nose, and mouth e. Putting on face and nose mask f. Avoid being in a crowded public place g. Maintaining social distance h. Avoid handshake	Yes	Yes	Yes	Yes	Yes	Yes	Yes	Yes	No	No		All the time	All the time	Sometimes	Somewhat well	No		No								Yes	Friend Someone in my community Work colleague	No	Yes	Yes	No	Yes	No
Yes	No		2021-05-20	Household	Nimba	Saclepea-Mahn	Yes	No	46	Female	No formal education	Married	Unemployed	Yes		b. Regular hand washing with soap e. Putting on face and nose mask	No	Yes	No	No	Yes	No	No	No	No	No		Sometimes	Never	Sometimes	Somewhat well	No		No								Yes	Friend	No	Yes	No	No	No	No
Yes	No		2021-05-20	Household	Nimba	Saclepea-Mahn	Yes	No	61	Male	Diploma/Associates/Technician	Married	Employed	Yes		b. Regular hand washing with soap c. Frequently using water or alcohol rub d. Avoid touching of eyes, nose, and mouth e. Putting on face and nose mask f. Avoid being in a crowded public place g. Maintaining social distance h. Avoid handshake	No	Yes	Yes	Yes	Yes	Yes	Yes	Yes	No	No		All the time	All the time	All the time	Very well	No		No								No
Yes	No		2021-05-20	Household	Nimba	Saclepea-Mahn	Yes	No	65	Male	Junior High School	Married	Unemployed	Yes		b. Regular hand washing with soap e. Putting on face and nose mask h. Avoid handshake	No	Yes	No	No	Yes	No	No	Yes	No	No		All the time	All the time	All the time	Very well	No		No								No
Yes	No		2021-05-20	Household	Nimba	Saclepea-Mahn	Yes	No	65	Male	Senior High School	Married	Unemployed	Yes		b. Regular hand washing with soap c. Frequently using water or alcohol rub e. Putting on face and nose mask g. Maintaining social distance	No	Yes	Yes	No	Yes	No	Yes	No	No	No		All the time	All the time	Sometimes	Very well	No		No								No
Yes	No		2021-05-20	Household	Nimba	Saclepea-Mahn	Yes	No	30	Male	Junior High School	Co-habiting	Unemployed	Yes		b. Regular hand washing with soap c. Frequently using water or alcohol rub h. Avoid handshake	No	Yes	Yes	No	No	No	No	Yes	No	No		Sometimes	Sometimes	Sometimes	Somewhat well	Yes	No	No								No
Yes	No		2021-05-20	Household	Nimba	Saclepea-Mahn	Yes	No	42	Female	No formal education	Married	Self-employed	Yes		b. Regular hand washing with soap e. Putting on face and nose mask	No	Yes	No	No	Yes	No	No	No	No	No		Sometimes	Sometimes	Sometimes	Somewhat well	No		No								No
Yes	No		2021-05-20	Household	Nimba	Saclepea-Mahn	Yes	No	39	Female	Primary school	Married	Unemployed	Yes		b. Regular hand washing with soap e. Putting on face and nose mask h. Avoid handshake	No	Yes	No	No	Yes	No	No	Yes	No	No		All the time	All the time	All the time	Very well	No		No								No
Yes	No		2021-05-20	Household	Nimba	Saclepea-Mahn	Yes	No	29	Female	No formal education	Single	Unemployed	Yes		b. Regular hand washing with soap e. Putting on face and nose mask	No	Yes	No	No	Yes	No	No	No	No	No		Sometimes	Sometimes	Sometimes	Somewhat well	No		Refused to respond								No
Yes	No		2021-05-20	Household	Nimba	Saclepea-Mahn	Yes	No	56	Male	No formal education	Married	Unemployed	Yes		b. Regular hand washing with soap e. Putting on face and nose mask	No	Yes	No	No	Yes	No	No	No	No	No		All the time	All the time	All the time	Very well	No		No								No
Yes	No		2021-05-20	Household	Nimba	Saclepea-Mahn	Yes	No	72	Female	Senior High School	Married	Unemployed	Yes		b. Regular hand washing with soap e. Putting on face and nose mask	No	Yes	No	No	Yes	No	No	No	No	No		All the time	All the time	Sometimes	Very well	No		No								No
Yes	No		2021-05-20	Household	Nimba	Saclepea-Mahn	Yes	No	37	Female	No formal education	Married	Unemployed	Yes		b. Regular hand washing with soap e. Putting on face and nose mask h. Avoid handshake	No	Yes	No	No	Yes	No	No	Yes	No	No		Sometimes	Sometimes	Sometimes	Somewhat well	No		No								No
Yes	No		2021-05-20	Household	Nimba	Saclepea-Mahn	Yes	No	33	Female	No formal education	Co-habiting	Unemployed	Yes		b. Regular hand washing with soap d. Avoid touching of eyes, nose, and mouth c. Frequently using water or alcohol rub h. Avoid handshake g. Maintaining social distance	No	Yes	Yes	Yes	No	No	Yes	Yes	No	No		All the time	All the time	Sometimes	Somewhat well	No		No								No
Yes	No		2021-05-20	Household	Nimba	Saclepea-Mahn	Yes	No	24	Female	Senior High School	Co-habiting	Student	Yes		b. Regular hand washing with soap e. Putting on face and nose mask g. Maintaining social distance h. Avoid handshake	No	Yes	No	No	Yes	No	Yes	Yes	No	No		Sometimes	Sometimes	Sometimes	Somewhat well	No		No								No
Yes	No		2021-05-20	Household	Nimba	Saclepea-Mahn	Yes	No	54	Female	Senior High School	Single	Unemployed	Yes		a. By receiving Coronavirus vaccine b. Regular hand washing with soap c. Frequently using water or alcohol rub d. Avoid touching of eyes, nose, and mouth e. Putting on face and nose mask f. Avoid being in a crowded public place g. Maintaining social distance h. Avoid handshake	Yes	Yes	Yes	Yes	Yes	Yes	Yes	Yes	No	No		All the time	All the time	Sometimes	Very well	No		No								Yes	Someone in my community Work colleague Friend	No	Yes	Yes	No	Yes	No
Yes	No		2021-05-20	Household	Nimba	Saclepea-Mahn	Yes	No	37	Male	Diploma/Associates/Technician	Co-habiting	Unemployed	Yes		b. Regular hand washing with soap c. Frequently using water or alcohol rub d. Avoid touching of eyes, nose, and mouth e. Putting on face and nose mask f. Avoid being in a crowded public place g. Maintaining social distance h. Avoid handshake	No	Yes	Yes	Yes	Yes	Yes	Yes	Yes	No	No		All the time	Sometimes	Sometimes	Very well	No		No								Yes	Family member	Yes	No	No	No	No	No
Yes	No		2021-05-20	Household	Nimba	Saclepea-Mahn	Yes	No	52	Male	Senior High School	Married	Unemployed	Yes		b. Regular hand washing with soap c. Frequently using water or alcohol rub d. Avoid touching of eyes, nose, and mouth e. Putting on face and nose mask f. Avoid being in a crowded public place g. Maintaining social distance h. Avoid handshake	No	Yes	Yes	Yes	Yes	Yes	Yes	Yes	No	No		All the time	Sometimes	Sometimes	Somewhat well	No		No								Yes	Friend Someone in my community	No	Yes	Yes	No	No	No
Yes	No		2021-05-20	Household	Nimba	Saclepea-Mahn	Yes	No	35	Male	Senior High School	Co-habiting	Unemployed	Yes		b. Regular hand washing with soap e. Putting on face and nose mask	No	Yes	No	No	Yes	No	No	No	No	No		Sometimes	Sometimes	Sometimes	Somewhat well	No		No								Yes	Friend Someone in my community	No	Yes	Yes	No	No	No
Yes	No		2021-05-20	Household	Nimba	Saclepea-Mahn	Yes	No	35	Female	Junior High School	Married	Unemployed	Yes		b. Regular hand washing with soap c. Frequently using water or alcohol rub d. Avoid touching of eyes, nose, and mouth e. Putting on face and nose mask	No	Yes	Yes	Yes	Yes	No	No	No	No	No		Sometimes	Sometimes	Sometimes	Very well	No		No								No
Yes	No		2021-05-20	On Street	Nimba	Saclepea-Mahn	No	No	19	Male	Primary school	Married	Self-employed	No	Because I don't believe that covid 19 is in Liberia													Never	Never	Never	Not well	No		No								No
Yes	No		2021-05-20	On Street	Nimba	Saclepea-Mahn	Yes	No	26	Female	Junior High School	Single	Unemployed	Yes		b. Regular hand washing with soap e. Putting on face and nose mask	No	Yes	No	No	Yes	No	No	No	No	No		Sometimes	Never	Sometimes	Neutral	No		No								No
Yes	No		2021-05-20	On Street	Nimba	Saclepea-Mahn	Yes	No	28	Male	Senior High School	Single	Unemployed	Yes		b. Regular hand washing with soap e. Putting on face and nose mask	No	Yes	No	No	Yes	No	No	No	No	No		Sometimes	Never	Sometimes	Somewhat well	No		No								No
Yes	No		2021-05-20	On Street	Nimba	Saclepea-Mahn	Yes	No	19	Female	Primary school	Married	Self-employed	Yes		b. Regular hand washing with soap e. Putting on face and nose mask	No	Yes	No	No	Yes	No	No	No	No	No		Sometimes	Never	Sometimes	Neutral	No		No								No
Yes	No		2021-05-20	On Street	Nimba	Saclepea-Mahn	Yes	No	32	Female	Junior High School	Single	Unemployed	Yes		b. Regular hand washing with soap e. Putting on face and nose mask	No	Yes	No	No	Yes	No	No	No	No	No		Sometimes	Never	Sometimes	Somewhat well	No		No								I don't know
Yes	No		2021-05-20	On Street	Nimba	Saclepea-Mahn	Yes	No	32	Female	Junior High School	Single	Self-employed	Yes		b. Regular hand washing with soap e. Putting on face and nose mask	No	Yes	No	No	Yes	No	No	No	No	No		Sometimes	Never	Sometimes	Somewhat well	No		No								No
Yes	No		2021-05-20	On Street	Nimba	Saclepea-Mahn	Yes	No	50	Male	No formal education	Married	Self-employed	Yes		b. Regular hand washing with soap e. Putting on face and nose mask	No	Yes	No	No	Yes	No	No	No	No	No		Sometimes	Never	Sometimes	Not well	No		Yes	a. Family member	Yes	No	No	No	No		No
Yes	No		2021-05-20	On Street	Nimba	Saclepea-Mahn	Yes	No	19	Male	Senior High School	Single	Unemployed	Yes		b. Regular hand washing with soap e. Putting on face and nose mask	No	Yes	No	No	Yes	No	No	No	No	No		Sometimes	Never	Sometimes	Not well	No		No								No
Yes	No		2021-05-20	On Street	Nimba	Saclepea-Mahn	Yes	No	49	Female	No formal education	Married	Unemployed	No	Because I don't believe that covid 19 is in Liberia													Never	Never	Never	Not at all	No		No								No
Yes	No		2021-05-20	Health facility	Nimba	Saclepea-Mahn	Yes	Yes	30	Male	Diploma/Associates/Technician	Single	Employed	Yes		b. Regular hand washing with soap c. Frequently using water or alcohol rub e. Putting on face and nose mask	No	Yes	Yes	No	Yes	No	No	No	No	No		All the time	Sometimes	Sometimes	Somewhat well	No		Yes	a. Family member	Yes	No	No	No	No		Yes	Work colleague	No	No	No	No	Yes	No
Yes	No		2021-05-20	Health facility	Nimba	Saclepea-Mahn	Yes	Yes	44	Female	Senior High School	Single	Employed	Yes		b. Regular hand washing with soap c. Frequently using water or alcohol rub e. Putting on face and nose mask	No	Yes	Yes	No	Yes	No	No	No	No	No		All the time	Never	All the time	Somewhat well	No		No								Yes	Work colleague Other	No	No	No	No	Yes	Myself
Yes	No		2021-05-20	Health facility	Nimba	Saclepea-Mahn	Yes	Yes	53	Female	No formal education	Single	Employed	Yes		b. Regular hand washing with soap c. Frequently using water or alcohol rub e. Putting on face and nose mask g. Maintaining social distance f. Avoid being in a crowded public place	No	Yes	Yes	No	Yes	Yes	Yes	No	No	No		All the time	All the time	All the time	Somewhat well	No		No								Yes	Work colleague Other	No	No	No	No	Yes	Myself
Yes	No		2021-05-20	Health facility	Nimba	Saclepea-Mahn	Yes	Yes	52	Male	Senior High School	Married	Employed	Yes		b. Regular hand washing with soap c. Frequently using water or alcohol rub e. Putting on face and nose mask	No	Yes	Yes	No	Yes	No	No	No	No	No		All the time	Never	All the time	Somewhat well	No		No								Yes	Work colleague	No	No	No	No	Yes	No
Yes	No		2021-05-20	Health facility	Nimba	Saclepea-Mahn	Yes	Yes	46	Female	Diploma/Associates/Technician	Married	Employed	Yes		a. By receiving Coronavirus vaccine b. Regular hand washing with soap e. Putting on face and nose mask	Yes	Yes	No	No	Yes	No	No	No	No	No		All the time	All the time	All the time	Very well	No		No								Yes	Work colleague Other	No	No	No	No	Yes	Myself
									36
[truncated: 71 more columns]
